# Supplementary material for: Systemic inflammatory markers in relation to cognitive function and measures of brain atrophy: a Mendelian randomization study
Source: GeroScience. 2022 Jun 11;44(4):2259–70. doi: 10.1007/s11357-022-00602-7 (PMC9616983; doi:10.1007/s11357-022-00602-7)
Supplement: Supplementary file 1 — Supplementary file1 (XLSX 183 kb) [file 11357_2022_602_MOESM1_ESM.xlsx]

## Sheet: Table S1
Supplementary table 1 The associations between genetically determined inflammatory markers on cognitive performance and measures of brain atrophy
exposure	outcome	method	sig.level	nsnp	b	se	poriginal	lo_ci	up_ci	padjusted	egger_intercept	se for egger intercept	pval for egger intercept	Q	Q_pval
bNGF	Cognitive performance	Inverse variance weighted	5e-06	7	0.0142	0.009	0.1145	-0.0034	0.0317	0.715222				2.56049	0.861637
bNGF	Cognitive performance	MR Egger	5e-06	7	0.0243	0.0447	0.6109	-0.0634	0.1119	0.971846	-0.00151893	0.00659266	0.826913	2.50741	0.775378
bNGF	Cognitive performance	Wald ratio	5e-08	1	0.0025	0.0186	0.8925	-0.034	0.039	0.9008
bNGF	Cognitive performance	Weighted median	5e-06	7	0.0084	0.0113	0.4555	-0.0137	0.0306	0.88888
bNGF	Cortical surface area	Inverse variance weighted	5e-06	8	-757.269	456.173	0.0969	-1651.37	136.829	0.930548				12.2466	0.0927343
bNGF	Cortical surface area	MR Egger	5e-06	8	-101.987	2006.97	0.9611	-4035.64	3831.67	0.989669	-103.379	307.117	0.747871	12.0197	0.0615319
bNGF	Cortical surface area	Wald ratio	5e-08	1	-287.684	742.052	0.6982	-1742.11	1166.74	0.959805
bNGF	Cortical surface area	Weighted median	5e-06	8	-430.964	487.112	0.3763	-1385.7	523.775	0.9774
bNGF	Hippocampal volume	Inverse variance weighted	5e-06	8	0.0428	0.031	0.1674	-0.018	0.1037	0.662623				13.6208	0.0583513
bNGF	Hippocampal volume	MR Egger	5e-06	8	0.0348	0.1264	0.7923	-0.213	0.2826	0.9936	0.0013056	0.0197947	0.949555	13.611	0.0342972
bNGF	Hippocampal volume	Wald ratio	5e-08	1	0.062	0.0497	0.212	-0.0354	0.1594	0.8954
bNGF	Hippocampal volume	Weighted median	5e-06	8	0.0468	0.0323	0.147	-0.0164	0.11	0.845912
bNGF	Cortex thickness	Inverse variance weighted	5e-06	8	0.0013	0.0024	0.5792	-0.0033	0.0059	0.930548				4.8606	0.67697
bNGF	Cortex thickness	MR Egger	5e-06	8	0.0063	0.0097	0.5369	-0.0127	0.0253	0.989669	-0.000800817	0.00149372	0.611157	4.57317	0.599599
bNGF	Cortex thickness	Wald ratio	5e-08	1	0.0038	0.005	0.4533	-0.0061	0.0136	0.959805
bNGF	Cortex thickness	Weighted median	5e-06	8	0.0034	0.0031	0.2675	-0.0026	0.0094	0.9774
CTACK	Cognitive performance	Inverse variance weighted	5e-08	3	0.0013	0.0077	0.8615	-0.0137	0.0164	0.9008				2.61772	0.989047
CTACK	Cognitive performance	Inverse variance weighted	5e-06	11	0.0043	0.0055	0.4341	-0.0065	0.0152	0.908736				2.61772	0.989047
CTACK	Cognitive performance	MR Egger	5e-08	3	-0.0017	0.018	0.9388	-0.0371	0.0336	0.9883	0.0011134	0.00591169	0.881488	2.61683	0.977575
CTACK	Cognitive performance	MR Egger	5e-06	11	0.0047	0.0124	0.7164	-0.0197	0.029	0.97908	-0.000108696	0.00363514	0.976798	2.61683	0.977575
CTACK	Cognitive performance	Weighted median	5e-08	3	0.0017	0.0086	0.8453	-0.0151	0.0185	0.8453
CTACK	Cognitive performance	Weighted median	5e-06	11	0.0021	0.0068	0.7549	-0.0112	0.0154	0.972839
CTACK	Cortical surface area	Inverse variance weighted	5e-08	3	306.356	302.739	0.3116	-287.012	899.724	0.959805				1.8039	0.969893
CTACK	Cortical surface area	Inverse variance weighted	5e-06	8	306.273	255.055	0.2298	-193.635	806.18	0.930548				1.8039	0.969893
CTACK	Cortical surface area	MR Egger	5e-08	3	238.659	714.019	0.7946	-1160.82	1638.14	0.9994	24.1506	230.693	0.933596	1.80369	0.936839
CTACK	Cortical surface area	MR Egger	5e-06	8	313.963	584.87	0.6107	-832.381	1460.31	0.989669	-2.51436	172.079	0.988816	1.80369	0.936839
CTACK	Cortical surface area	Weighted median	5e-08	3	359.168	345.768	0.2989	-318.537	1036.87	0.933371
CTACK	Cortical surface area	Weighted median	5e-06	8	362.664	312.631	0.246	-250.093	975.421	0.9774
CTACK	Hippocampal volume	Inverse variance weighted	5e-08	3	-0.0671	0.029	0.0205	-0.1238	-0.0103	0.451				27.3892	0.000605485
CTACK	Hippocampal volume	Inverse variance weighted	5e-06	9	-0.0215	0.0296	0.4671	-0.0796	0.0365	0.834261				27.3892	0.000605485
CTACK	Hippocampal volume	MR Egger	5e-08	3	0.0103	0.0493	0.8691	-0.0863	0.1069	0.9653	-0.0274522	0.0158204	0.332826	23.4643	0.00141446
CTACK	Hippocampal volume	MR Egger	5e-06	9	0.0433	0.0667	0.537	-0.0874	0.174	0.940096	-0.0225191	0.020811	0.315081	23.4643	0.00141446
CTACK	Hippocampal volume	Weighted median	5e-08	3	-0.0618	0.0264	0.0191	-0.1136	-0.0101	0.1528
CTACK	Hippocampal volume	Weighted median	5e-06	9	-0.0208	0.0246	0.3987	-0.069	0.0275	0.845912
CTACK	Cortex thickness	Inverse variance weighted	5e-08	3	-0.0001	0.002	0.9794	-0.0041	0.004	0.9794				4.61877	0.706372
CTACK	Cortex thickness	Inverse variance weighted	5e-06	8	0.0004	0.0017	0.8233	-0.003	0.0038	0.930548				4.61877	0.706372
CTACK	Cortex thickness	MR Egger	5e-08	3	-0.0038	0.0048	0.5693	-0.0132	0.0055	0.9994	0.00132768	0.00151549	0.541991	4.47951	0.612075
CTACK	Cortex thickness	MR Egger	5e-06	8	-0.0009	0.004	0.8198	-0.0087	0.0068	0.989669	0.000429876	0.00115191	0.721841	4.47951	0.612075
CTACK	Cortex thickness	Weighted median	5e-08	3	-0.0009	0.0023	0.6921	-0.0054	0.0036	0.933371
CTACK	Cortex thickness	Weighted median	5e-06	8	-0.0008	0.0022	0.7126	-0.0051	0.0035	0.9774
Eotaxin	Cognitive performance	Inverse variance weighted	5e-08	3	0.0187	0.0135	0.1655	-0.0077	0.0452	0.477675				14.9305	0.456433
Eotaxin	Cognitive performance	Inverse variance weighted	5e-06	16	-0.0059	0.0078	0.4475	-0.0212	0.0093	0.908736				14.9305	0.456433
Eotaxin	Cognitive performance	MR Egger	5e-08	3	0.5386	0.4095	0.4138	-0.264	1.3412	0.9883	-0.08483	0.0667777	0.424552	7.99325	0.889677
Eotaxin	Cognitive performance	MR Egger	5e-06	16	0.0832	0.0347	0.0311	0.0151	0.1512	0.464667	-0.0112723	0.00427975	0.0196376	7.99325	0.889677
Eotaxin	Cognitive performance	Weighted median	5e-08	3	0.0113	0.0152	0.4587	-0.0185	0.0411	0.74175
Eotaxin	Cognitive performance	Weighted median	5e-06	16	0.0022	0.0107	0.8343	-0.0188	0.0233	0.972839
Eotaxin	Cortical surface area	Inverse variance weighted	5e-08	3	-81.6796	536.411	0.879	-1133.05	969.686	0.959805				10.3266	0.66703
Eotaxin	Cortical surface area	Inverse variance weighted	5e-06	14	-551.842	328.017	0.0925	-1194.76	91.0715	0.930548				10.3266	0.66703
Eotaxin	Cortical surface area	MR Egger	5e-08	3	-15.7092	17136.5	0.9994	-33603.2	33571.8	0.9994	-10.7653	2794.92	0.997548	9.37588	0.670534
Eotaxin	Cortical surface area	MR Egger	5e-06	14	821.359	1446	0.5805	-2012.81	3655.53	0.989669	-177.193	181.723	0.348772	9.37588	0.670534
Eotaxin	Cortical surface area	Weighted median	5e-08	3	16.1776	587.86	0.978	-1136.03	1168.38	0.978
Eotaxin	Cortical surface area	Weighted median	5e-06	14	-367.658	467.282	0.4314	-1283.53	548.216	0.9774
Eotaxin	Hippocampal volume	Inverse variance weighted	5e-08	3	-0.0247	0.0724	0.7326	-0.1666	0.1171	0.8954				19.7412	0.138514
Eotaxin	Hippocampal volume	Inverse variance weighted	5e-06	15	-0.0393	0.026	0.1311	-0.0902	0.0117	0.646889				19.7412	0.138514
Eotaxin	Hippocampal volume	MR Egger	5e-08	3	3.0904	1.1339	0.2239	0.868	5.3127	0.9653	-0.507726	0.18471	0.222125	19.7284	0.102192
Eotaxin	Hippocampal volume	MR Egger	5e-06	15	-0.0282	0.1231	0.8222	-0.2696	0.2131	0.9936	-0.00142767	0.0155628	0.928306	19.7284	0.102192
Eotaxin	Hippocampal volume	Weighted median	5e-08	3	-0.0716	0.0476	0.1326	-0.165	0.0217	0.5304
Eotaxin	Hippocampal volume	Weighted median	5e-06	15	-0.0665	0.0319	0.0373	-0.1291	-0.0039	0.76465
Eotaxin	Cortex thickness	Inverse variance weighted	5e-08	3	-0.004	0.0041	0.3284	-0.0119	0.004	0.959805				20.9658	0.073608
Eotaxin	Cortex thickness	Inverse variance weighted	5e-06	14	0.0015	0.0029	0.5978	-0.0041	0.0072	0.930548				20.9658	0.073608
Eotaxin	Cortex thickness	MR Egger	5e-08	3	0.117	0.1275	0.5274	-0.133	0.3669	0.9994	-0.0197401	0.0208018	0.516668	19.4944	0.0772752
Eotaxin	Cortex thickness	MR Egger	5e-06	14	-0.0104	0.0129	0.4341	-0.0356	0.0148	0.989669	0.00153435	0.00161223	0.360027	19.4944	0.0772752
Eotaxin	Cortex thickness	Weighted median	5e-08	3	-0.0021	0.0042	0.616	-0.0103	0.0061	0.933371
Eotaxin	Cortex thickness	Weighted median	5e-06	14	0.0001	0.0033	0.9774	-0.0063	0.0065	0.9774
FGFBasic	Cognitive performance	Inverse variance weighted	5e-06	6	-0.0235	0.0175	0.1791	-0.0577	0.0108	0.718867				6.27599	0.280282
FGFBasic	Cognitive performance	MR Egger	5e-06	6	-0.0161	0.0343	0.6637	-0.0832	0.0511	0.971846	-0.0011794	0.00450385	0.806358	6.17021	0.186792
FGFBasic	Cognitive performance	Weighted median	5e-06	6	-0.0282	0.0214	0.1884	-0.0702	0.0138	0.810006
FGFBasic	Cortical surface area	Inverse variance weighted	5e-06	4	136.235	839.81	0.8711	-1509.79	1782.26	0.930548				0.808433	0.847449
FGFBasic	Cortical surface area	MR Egger	5e-06	4	102.161	3228.04	0.9776	-6224.79	6429.11	0.989669	3.42968	313.729	0.99227	0.808314	0.667539
FGFBasic	Cortical surface area	Weighted median	5e-06	4	-150.754	1031.43	0.8838	-2172.36	1870.86	0.9774
FGFBasic	Hippocampal volume	Inverse variance weighted	5e-06	5	-0.0089	0.0537	0.8681	-0.1143	0.0964	0.9442				6.39042	0.171827
FGFBasic	Hippocampal volume	MR Egger	5e-06	5	0.1301	0.076	0.1853	-0.0188	0.279	0.923245	-0.021685	0.0098178	0.114235	1.51187	0.679532
FGFBasic	Hippocampal volume	Weighted median	5e-06	5	0.0544	0.0535	0.3098	-0.0505	0.1593	0.845912
FGFBasic	Cortex thickness	Inverse variance weighted	5e-06	4	0.0018	0.0069	0.7972	-0.0117	0.0153	0.930548				4.18096	0.242575
FGFBasic	Cortex thickness	MR Egger	5e-06	4	0.0443	0.0223	0.1856	0.0005	0.0881	0.989669	-0.0043632	0.00221056	0.187116	0.285081	0.867152
FGFBasic	Cortex thickness	Weighted median	5e-06	4	0.0059	0.0078	0.4486	-0.0094	0.0212	0.9774
GCSF	Cognitive performance	Inverse variance weighted	5e-06	8	-0.0158	0.0103	0.1243	-0.0359	0.0043	0.715222				11.9448	0.102387
GCSF	Cognitive performance	MR Egger	5e-06	8	-0.018	0.0146	0.2654	-0.0467	0.0107	0.773465	0.000662472	0.00288161	0.82581	11.8405	0.0656222
GCSF	Cognitive performance	Weighted median	5e-06	8	-0.0135	0.0113	0.2323	-0.0357	0.0087	0.810006
GCSF	Cortical surface area	Inverse variance weighted	5e-06	5	-378.857	472.34	0.4225	-1304.64	546.928	0.930548				2.9837	0.560557
GCSF	Cortical surface area	MR Egger	5e-06	5	274.514	718.853	0.728	-1134.44	1683.47	0.989669	-113.692	94.2934	0.314346	1.52992	0.675381
GCSF	Cortical surface area	Weighted median	5e-06	5	-45.2406	578.771	0.9377	-1179.63	1089.15	0.9774
GCSF	Hippocampal volume	Inverse variance weighted	5e-06	7	-0.0023	0.0333	0.9442	-0.0676	0.063	0.9442				12.9848	0.0432775
GCSF	Hippocampal volume	MR Egger	5e-06	7	-0.0038	0.0484	0.9401	-0.0987	0.0911	0.9936	0.000427474	0.00908598	0.964297	12.9791	0.0235756
GCSF	Hippocampal volume	Weighted median	5e-06	7	-0.0177	0.0336	0.5972	-0.0835	0.0481	0.872028
GCSF	Cortex thickness	Inverse variance weighted	5e-06	5	0.0008	0.0034	0.8249	-0.0059	0.0075	0.930548				4.33608	0.362429
GCSF	Cortex thickness	MR Egger	5e-06	5	-0.0005	0.0058	0.9393	-0.0119	0.0109	0.989669	0.000223385	0.000782614	0.793884	4.22143	0.238525
GCSF	Cortex thickness	Weighted median	5e-06	5	-0.0001	0.004	0.9714	-0.008	0.0077	0.9774
GROa	Cognitive performance	Inverse variance weighted	5e-08	2	-0.0099	0.0101	0.3277	-0.0296	0.0099	0.670817				10.5197	0.310072
GROa	Cognitive performance	Inverse variance weighted	5e-06	10	-0.0072	0.0058	0.2104	-0.0185	0.0041	0.718867				10.5197	0.310072
GROa	Cognitive performance	MR Egger	5e-06	10	-0.0019	0.0113	0.8718	-0.0241	0.0203	0.9814	-0.00175416	0.00315765	0.593724	10.1289	0.256092
GROa	Cognitive performance	Weighted median	5e-06	10	-0.0053	0.0073	0.4707	-0.0197	0.0091	0.88888
GROa	Cortical surface area	Inverse variance weighted	5e-08	2	95.9498	505.663	0.8495	-895.149	1087.05	0.959805				5.13618	0.82228
GROa	Cortical surface area	Inverse variance weighted	5e-06	10	143.688	212.918	0.4998	-273.632	561.008	0.930548				5.13618	0.82228
GROa	Cortical surface area	MR Egger	5e-06	10	383.949	401.365	0.3668	-402.727	1170.63	0.989669	-77.9709	110.415	0.500133	4.63751	0.795523
GROa	Cortical surface area	Weighted median	5e-06	10	295.917	265.731	0.2655	-224.917	816.75	0.9774
GROa	Hippocampal volume	Inverse variance weighted	5e-08	2	-0.0176	0.0422	0.6764	-0.1004	0.0651	0.8954				11.5037	0.17476
GROa	Hippocampal volume	Inverse variance weighted	5e-06	9	-0.0196	0.018	0.2751	-0.0549	0.0156	0.75194				11.5037	0.17476
GROa	Hippocampal volume	MR Egger	5e-06	9	-0.075	0.0278	0.0308	-0.1296	-0.0205	0.923245	0.0180751	0.00764238	0.0499642	5.90992	0.550307
GROa	Hippocampal volume	Weighted median	5e-06	9	-0.0278	0.0196	0.1571	-0.0662	0.0107	0.845912
GROa	Cortex thickness	Inverse variance weighted	5e-08	2	0.0013	0.0022	0.5386	-0.0029	0.0055	0.959805				9.11143	0.427053
GROa	Cortex thickness	Inverse variance weighted	5e-06	10	0.0002	0.0015	0.895	-0.0028	0.0032	0.930548				9.11143	0.427053
GROa	Cortex thickness	MR Egger	5e-06	10	0.0005	0.003	0.875	-0.0054	0.0064	0.989669	-9.47389e-05	0.000834441	0.912403	9.09677	0.334198
GROa	Cortex thickness	Weighted median	5e-06	10	0.0006	0.002	0.7561	-0.0034	0.0046	0.9774
HGF	Cognitive performance	Inverse variance weighted	5e-08	2	0.0095	0.0249	0.7035	-0.0394	0.0583	0.9008				11.3961	0.180248
HGF	Cognitive performance	Inverse variance weighted	5e-06	9	0.0127	0.0116	0.2707	-0.0099	0.0354	0.732935				11.3961	0.180248
HGF	Cognitive performance	MR Egger	5e-06	9	0.0038	0.0309	0.9059	-0.0568	0.0643	0.9814	0.00151511	0.00480637	0.761777	11.2366	0.128626
HGF	Cognitive performance	Weighted median	5e-06	9	0.021	0.0132	0.1108	-0.0048	0.0469	0.810006
HGF	Cortical surface area	Inverse variance weighted	5e-08	2	-127.28	1095.86	0.9075	-2275.16	2020.6	0.959805				6.5261	0.366901
HGF	Cortical surface area	Inverse variance weighted	5e-06	7	431.736	426.044	0.3109	-403.31	1266.78	0.930548				6.5261	0.366901
HGF	Cortical surface area	MR Egger	5e-06	7	1119.54	1042.83	0.3321	-924.406	3163.49	0.989669	-118.828	163.04	0.498798	5.89936	0.316135
HGF	Cortical surface area	Weighted median	5e-06	7	691.597	544.912	0.2044	-376.43	1759.62	0.9774
HGF	Hippocampal volume	Inverse variance weighted	5e-08	2	0.0371	0.0491	0.4509	-0.0593	0.1334	0.8954				7.57846	0.371226
HGF	Hippocampal volume	Inverse variance weighted	5e-06	8	0.0312	0.0277	0.2599	-0.0231	0.0854	0.75194				7.57846	0.371226
HGF	Hippocampal volume	MR Egger	5e-06	8	-0.0008	0.074	0.9922	-0.1459	0.1443	0.9936	0.00536906	0.0114253	0.655001	7.30944	0.293176
HGF	Hippocampal volume	Weighted median	5e-06	8	0.0072	0.0357	0.8406	-0.0628	0.0771	0.963832
HGF	Cortex thickness	Inverse variance weighted	5e-08	2	-0.0007	0.0043	0.8677	-0.009	0.0076	0.959805				6.0738	0.414974
HGF	Cortex thickness	Inverse variance weighted	5e-06	7	-0.0009	0.0029	0.752	-0.0065	0.0047	0.930548				6.0738	0.414974
HGF	Cortex thickness	MR Egger	5e-06	7	-0.0052	0.0071	0.4982	-0.0191	0.0087	0.989669	0.000733889	0.00110365	0.535511	5.58031	0.34922
HGF	Cortex thickness	Weighted median	5e-06	7	-0.0001	0.0037	0.9765	-0.0074	0.0072	0.9774
IFNg	Cognitive performance	Inverse variance weighted	5e-06	8	0.0006	0.0217	0.9769	-0.0418	0.0431	0.9889				17.8615	0.0126107
IFNg	Cognitive performance	MR Egger	5e-06	8	0.0729	0.0599	0.2696	-0.0446	0.1903	0.773465	-0.009296	0.0072348	0.246198	14.0072	0.0295554
IFNg	Cognitive performance	Weighted median	5e-06	8	0.0044	0.0216	0.84	-0.0379	0.0466	0.972839
IFNg	Cortical surface area	Inverse variance weighted	5e-06	5	-913.047	641.831	0.1549	-2171.03	344.94	0.930548				1.06227	0.900211
IFNg	Cortical surface area	MR Egger	5e-06	5	-1029.81	1765.73	0.6007	-4490.65	2431.03	0.989669	14.823	208.821	0.947877	1.05723	0.787407
IFNg	Cortical surface area	Weighted median	5e-06	5	-1117.07	785.168	0.1548	-2656	421.862	0.9774
IFNg	Hippocampal volume	Inverse variance weighted	5e-06	6	-0.0711	0.0411	0.0842	-0.1517	0.0096	0.646889				1.59942	0.90132
IFNg	Hippocampal volume	MR Egger	5e-06	6	-0.1214	0.1212	0.3729	-0.3589	0.116	0.923245	0.00614622	0.0139049	0.681322	1.40404	0.843493
IFNg	Hippocampal volume	Weighted median	5e-06	6	-0.0604	0.0498	0.225	-0.1581	0.0372	0.845912
IFNg	Cortex thickness	Inverse variance weighted	5e-06	5	0.0006	0.0043	0.8989	-0.008	0.0091	0.930548				3.4342	0.487953
IFNg	Cortex thickness	MR Egger	5e-06	5	0.0123	0.0122	0.3884	-0.0117	0.0363	0.989669	-0.00145377	0.00141408	0.379558	2.37728	0.497878
IFNg	Cortex thickness	Weighted median	5e-06	5	-0.001	0.0056	0.852	-0.012	0.0099	0.9774
IL10	Cognitive performance	Inverse variance weighted	5e-06	5	-0.0215	0.0281	0.4439	-0.0766	0.0336	0.908736				11.9873	0.0174457
IL10	Cognitive performance	MR Egger	5e-06	5	-0.3658	0.1108	0.0457	-0.583	-0.1487	0.468425	0.0321268	0.0102257	0.0515932	2.11668	0.548545
IL10	Cognitive performance	Weighted median	5e-06	5	-0.0267	0.0266	0.3161	-0.0789	0.0255	0.810006
IL10	Cortical surface area	Inverse variance weighted	5e-06	5	-97.3498	623.794	0.876	-1319.99	1125.29	0.930548				1.22159	0.874532
IL10	Cortical surface area	MR Egger	5e-06	5	2751.42	4245.91	0.5631	-5570.56	11073.4	0.989669	-266.225	392.486	0.546213	0.761487	0.858655
IL10	Cortical surface area	Weighted median	5e-06	5	63.4303	784.312	0.9355	-1473.82	1600.68	0.9774
IL10	Hippocampal volume	Inverse variance weighted	5e-06	5	-0.0987	0.0437	0.024	-0.1844	-0.013	0.492				0.802977	0.938048
IL10	Hippocampal volume	MR Egger	5e-06	5	-0.2401	0.2981	0.4796	-0.8244	0.3443	0.923245	0.0132282	0.0275872	0.664366	0.573053	0.902573
IL10	Hippocampal volume	Weighted median	5e-06	5	-0.1009	0.0538	0.0607	-0.2063	0.0045	0.829567
IL10	Cortex thickness	Inverse variance weighted	5e-06	5	-0.0008	0.005	0.8675	-0.0107	0.009	0.930548				5.49807	0.239899
IL10	Cortex thickness	MR Egger	5e-06	5	-0.0563	0.0291	0.1488	-0.1133	0.0008	0.989669	0.00516268	0.00268229	0.14994	1.7935	0.616351
IL10	Cortex thickness	Weighted median	5e-06	5	0.0035	0.0057	0.5411	-0.0077	0.0146	0.9774
IL12p70	Cognitive performance	Inverse variance weighted	5e-06	8	0.0154	0.0239	0.5191	-0.0315	0.0623	0.908736				27.4029	0.000281965
IL12p70	Cognitive performance	MR Egger	5e-06	8	0.0031	0.0519	0.9543	-0.0987	0.1049	0.9814	0.00166367	0.00609657	0.79409	27.067	0.000140684
IL12p70	Cognitive performance	Weighted median	5e-06	8	0.0213	0.019	0.2631	-0.016	0.0586	0.810006
IL12p70	Cortical surface area	Inverse variance weighted	5e-06	5	120.727	1190.64	0.9192	-2212.94	2454.39	0.930548				17.3691	0.00163846
IL12p70	Cortical surface area	MR Egger	5e-06	5	849.828	2423.69	0.749	-3900.6	5600.26	0.989669	-105.536	291.769	0.741545	16.6432	0.000836751
IL12p70	Cortical surface area	Weighted median	5e-06	5	141.039	864.229	0.8704	-1552.85	1834.93	0.9774
IL12p70	Hippocampal volume	Inverse variance weighted	5e-06	8	0.0278	0.0384	0.468	-0.0473	0.103	0.834261				9.95733	0.191005
IL12p70	Hippocampal volume	MR Egger	5e-06	8	-0.0101	0.0865	0.9107	-0.1797	0.1595	0.9936	0.00473561	0.00953452	0.637085	9.5641	0.14425
IL12p70	Hippocampal volume	Weighted median	5e-06	8	-0.0012	0.0416	0.9766	-0.0828	0.0803	0.9918
IL12p70	Cortex thickness	Inverse variance weighted	5e-06	5	0.002	0.0049	0.6838	-0.0076	0.0117	0.930548				6.28213	0.179046
IL12p70	Cortex thickness	MR Egger	5e-06	5	-0.0112	0.0072	0.2185	-0.0253	0.0029	0.989669	0.0018767	0.000858884	0.116795	1.50769	0.680496
IL12p70	Cortex thickness	Weighted median	5e-06	5	0.001	0.0056	0.853	-0.0099	0.012	0.9774
IL13	Cognitive performance	Inverse variance weighted	5e-06	10	0.0071	0.0109	0.513	-0.0142	0.0285	0.908736				23.9022	0.00445869
IL13	Cognitive performance	MR Egger	5e-06	10	0.0033	0.0179	0.8567	-0.0317	0.0383	0.9814	0.00118667	0.00426783	0.788024	23.6734	0.00259918
IL13	Cognitive performance	Weighted median	5e-06	10	0.0089	0.0111	0.4223	-0.0128	0.0305	0.88888
IL13	Cortical surface area	Inverse variance weighted	5e-06	6	492.169	352.915	0.1631	-199.544	1183.88	0.930548				5.99206	0.306992
IL13	Cortical surface area	MR Egger	5e-06	6	743.572	594.007	0.2789	-420.681	1907.82	0.989669	-66.1236	119.996	0.610931	5.56927	0.233707
IL13	Cortical surface area	Weighted median	5e-06	6	597.51	423.738	0.1585	-233.016	1428.04	0.9774
IL13	Hippocampal volume	Inverse variance weighted	5e-06	7	-0.0252	0.0251	0.3158	-0.0744	0.024	0.808906				8.69987	0.191174
IL13	Hippocampal volume	MR Egger	5e-06	7	-0.0179	0.043	0.6947	-0.1023	0.0665	0.982162	-0.00200765	0.00916226	0.835219	8.61712	0.125345
IL13	Hippocampal volume	Weighted median	5e-06	7	-0.0249	0.0287	0.3857	-0.0812	0.0314	0.845912
IL13	Cortex thickness	Inverse variance weighted	5e-06	6	0.0005	0.0026	0.8478	-0.0047	0.0057	0.930548				7.12975	0.211168
IL13	Cortex thickness	MR Egger	5e-06	6	0.0051	0.0036	0.2374	-0.0021	0.0122	0.989669	-0.00116245	0.000720885	0.18214	4.32088	0.364318
IL13	Cortex thickness	Weighted median	5e-06	6	0.0036	0.003	0.2207	-0.0022	0.0095	0.9774
IL16	Cognitive performance	Inverse variance weighted	5e-08	2	0.0107	0.0065	0.0997	-0.002	0.0234	0.477675				9.20965	0.418151
IL16	Cognitive performance	Inverse variance weighted	5e-06	10	0.0089	0.0047	0.057	-0.0003	0.018	0.59532				9.20965	0.418151
IL16	Cognitive performance	MR Egger	5e-06	10	0.0148	0.0074	0.0817	0.0002	0.0294	0.66994	-0.00259784	0.00253666	0.335747	8.14219	0.419706
IL16	Cognitive performance	Weighted median	5e-06	10	0.0104	0.0063	0.0989	-0.002	0.0228	0.810006
IL16	Cortical surface area	Inverse variance weighted	5e-08	2	78.0756	253.932	0.7585	-419.632	575.783	0.959805				7.03111	0.53328
IL16	Cortical surface area	Inverse variance weighted	5e-06	9	44.0173	198.549	0.8246	-345.138	433.173	0.930548				7.03111	0.53328
IL16	Cortical surface area	MR Egger	5e-06	9	-24.873	322.638	0.9407	-657.244	607.497	0.989669	27.2697	100.667	0.794289	6.95773	0.433295
IL16	Cortical surface area	Weighted median	5e-06	9	113.468	249.592	0.6494	-375.732	602.668	0.9774
IL16	Hippocampal volume	Inverse variance weighted	5e-08	2	0.0223	0.0263	0.397	-0.0293	0.0738	0.8954				9.37267	0.403608
IL16	Hippocampal volume	Inverse variance weighted	5e-06	10	0.0027	0.0132	0.8404	-0.0232	0.0285	0.9442				9.37267	0.403608
IL16	Hippocampal volume	MR Egger	5e-06	10	-0.0188	0.0207	0.3896	-0.0595	0.0218	0.923245	0.00900074	0.00678634	0.221352	7.61359	0.472095
IL16	Hippocampal volume	Weighted median	5e-06	10	0.0098	0.0171	0.5676	-0.0237	0.0432	0.861911
IL16	Cortex thickness	Inverse variance weighted	5e-08	2	0.0021	0.004	0.6003	-0.0058	0.01	0.959805				9.90332	0.271877
IL16	Cortex thickness	Inverse variance weighted	5e-06	9	0.0013	0.0015	0.3694	-0.0016	0.0043	0.930548				9.90332	0.271877
IL16	Cortex thickness	MR Egger	5e-06	9	0.006	0.0022	0.0297	0.0017	0.0103	0.989669	-0.0018672	0.000698237	0.0318072	2.75217	0.906943
IL16	Cortex thickness	Weighted median	5e-06	9	0.0032	0.0016	0.0502	0	0.0064	0.9774
IL17	Cognitive performance	Inverse variance weighted	5e-06	9	0.0134	0.0126	0.2865	-0.0113	0.0381	0.732935				11.5162	0.174131
IL17	Cognitive performance	MR Egger	5e-06	9	0.0251	0.0263	0.372	-0.0265	0.0766	0.773465	-0.00228954	0.00446694	0.624037	11.0996	0.134333
IL17	Cognitive performance	Wald ratio	5e-08	1	-0.0447	0.0269	0.097	-0.0975	0.0081	0.477675
IL17	Cognitive performance	Weighted median	5e-06	9	0.0074	0.0161	0.6434	-0.0241	0.0389	0.972839
IL17	Cortical surface area	Inverse variance weighted	5e-06	6	-927.636	696.956	0.1832	-2293.67	438.397	0.930548				8.85606	0.114945
IL17	Cortical surface area	MR Egger	5e-06	6	252.423	1649.14	0.8858	-2979.89	3484.74	0.989669	-199.26	250.201	0.470394	7.64401	0.105524
IL17	Cortical surface area	Wald ratio	5e-08	1	-381.434	1056.07	0.718	-2451.32	1688.46	0.959805
IL17	Cortical surface area	Weighted median	5e-06	6	-157.564	713.498	0.8252	-1556.02	1240.89	0.9774
IL17	Hippocampal volume	Inverse variance weighted	5e-06	7	-0.0317	0.0374	0.3972	-0.105	0.0417	0.822665				7.67823	0.262637
IL17	Hippocampal volume	MR Egger	5e-06	7	0.1054	0.0791	0.2401	-0.0496	0.2603	0.923245	-0.0226092	0.0118462	0.114598	4.03563	0.544298
IL17	Hippocampal volume	Wald ratio	5e-08	1	-0.1201	0.0728	0.0991	-0.2629	0.0227	0.848467
IL17	Hippocampal volume	Weighted median	5e-06	7	-0.0262	0.044	0.5519	-0.1124	0.06	0.861911
IL17	Cortex thickness	Inverse variance weighted	5e-06	6	-0.005	0.0037	0.1814	-0.0123	0.0023	0.930548				5.41333	0.367543
IL17	Cortex thickness	MR Egger	5e-06	6	-0.0109	0.0089	0.2884	-0.0283	0.0065	0.989669	0.00100594	0.00136606	0.502352	4.76709	0.312041
IL17	Cortex thickness	Wald ratio	5e-08	1	-0.0019	0.0074	0.8026	-0.0164	0.0127	0.959805
IL17	Cortex thickness	Weighted median	5e-06	6	-0.0018	0.0045	0.6871	-0.0105	0.0069	0.9774
IL18	Cognitive performance	Inverse variance weighted	5e-08	4	0.023	0.0129	0.0744	-0.0023	0.0483	0.477675				47.1136	0.000117173
IL18	Cognitive performance	Inverse variance weighted	5e-06	18	-0.0009	0.0074	0.9019	-0.0154	0.0136	0.98421				47.1136	0.000117173
IL18	Cognitive performance	MR Egger	5e-08	4	0.0541	0.1281	0.714	-0.197	0.3052	0.9883	-0.0083055	0.0339867	0.829724	47.0839	6.6081e-05
IL18	Cognitive performance	MR Egger	5e-06	18	0.0003	0.0146	0.9814	-0.0284	0.0291	0.9814	-0.000324119	0.00322607	0.92122	47.0839	6.6081e-05
IL18	Cognitive performance	Weighted median	5e-08	4	0.017	0.0114	0.1359	-0.0054	0.0394	0.74175
IL18	Cognitive performance	Weighted median	5e-06	18	-0.0005	0.0074	0.949	-0.0149	0.014	0.9963
IL18	Cortical surface area	Inverse variance weighted	5e-08	2	401.152	341.92	0.2407	-269.01	1071.31	0.959805				15.0239	0.240132
IL18	Cortical surface area	Inverse variance weighted	5e-06	13	-32.2659	217.684	0.8822	-458.927	394.395	0.930548				15.0239	0.240132
IL18	Cortical surface area	MR Egger	5e-06	13	17.301	431.944	0.9688	-829.309	863.911	0.989669	-12.7555	94.5408	0.895112	14.9991	0.182539
IL18	Cortical surface area	Weighted median	5e-06	13	-146.946	276.529	0.5951	-688.944	395.052	0.9774
IL18	Hippocampal volume	Inverse variance weighted	5e-08	2	0.0162	0.0301	0.5909	-0.0427	0.0751	0.8954				16.3342	0.293395
IL18	Hippocampal volume	Inverse variance weighted	5e-06	15	0.0185	0.014	0.1859	-0.0089	0.046	0.662623				16.3342	0.293395
IL18	Hippocampal volume	MR Egger	5e-06	15	0.0139	0.0276	0.6226	-0.0402	0.068	0.968511	0.00114371	0.0058086	0.846951	16.2856	0.23405
IL18	Hippocampal volume	Weighted median	5e-06	15	0.0017	0.0179	0.9223	-0.0333	0.0368	0.979059
IL18	Cortex thickness	Inverse variance weighted	5e-08	2	0.0008	0.0024	0.7293	-0.0038	0.0054	0.959805				11.5835	0.47968
IL18	Cortex thickness	Inverse variance weighted	5e-06	13	0.0013	0.0013	0.318	-0.0013	0.0039	0.930548				11.5835	0.47968
IL18	Cortex thickness	MR Egger	5e-06	13	0.0037	0.0025	0.1676	-0.0012	0.0087	0.989669	-0.000614372	0.000549004	0.286953	10.3312	0.500863
IL18	Cortex thickness	Weighted median	5e-06	13	0.0012	0.0019	0.536	-0.0025	0.0049	0.9774
IL1b	Cognitive performance	Inverse variance weighted	5e-06	6	0.0149	0.0105	0.157	-0.0057	0.0354	0.715222				3.21351	0.667107
IL1b	Cognitive performance	MR Egger	5e-06	6	0.0205	0.0242	0.4449	-0.027	0.068	0.829132	-0.0010338	0.0039915	0.808418	3.14643	0.533627
IL1b	Cognitive performance	Weighted median	5e-06	6	0.018	0.0134	0.1781	-0.0082	0.0442	0.810006
IL1b	Cortical surface area	Inverse variance weighted	5e-06	5	826.92	738.489	0.2628	-620.519	2274.36	0.930548				7.2092	0.125237
IL1b	Cortical surface area	MR Egger	5e-06	5	1057.87	1771.03	0.5924	-2413.35	4529.09	0.989669	-37.2008	250.303	0.891279	7.15651	0.0670732
IL1b	Cortical surface area	Weighted median	5e-06	5	72.3483	739.856	0.9221	-1377.77	1522.47	0.9774
IL1b	Hippocampal volume	Inverse variance weighted	5e-06	5	-0.012	0.0397	0.7624	-0.0898	0.0658	0.9442				0.941627	0.918514
IL1b	Hippocampal volume	MR Egger	5e-06	5	-0.0646	0.0797	0.4772	-0.2209	0.0917	0.923245	0.0085544	0.0112481	0.502254	0.363233	0.947729
IL1b	Hippocampal volume	Weighted median	5e-06	5	-0.0152	0.0502	0.7625	-0.1135	0.0832	0.963832
IL1b	Cortex thickness	Inverse variance weighted	5e-06	5	0.0025	0.0042	0.5482	-0.0057	0.0108	0.930548				4.67865	0.321886
IL1b	Cortex thickness	MR Egger	5e-06	5	0.0125	0.0082	0.2221	-0.0035	0.0285	0.989669	-0.00162192	0.00116218	0.257196	2.73098	0.434988
IL1b	Cortex thickness	Weighted median	5e-06	5	0.0083	0.0053	0.1192	-0.0021	0.0187	0.9774
IL1ra	Cognitive performance	Inverse variance weighted	5e-06	7	0.0059	0.0134	0.6607	-0.0204	0.0322	0.934093				12.4959	0.0517778
IL1ra	Cognitive performance	MR Egger	5e-06	7	-0.0918	0.0317	0.034	-0.1539	-0.0296	0.464667	0.015739	0.00488372	0.0233941	2.10981	0.833751
IL1ra	Cognitive performance	Weighted median	5e-06	7	-0.0034	0.0139	0.8062	-0.0306	0.0238	0.972839
IL1ra	Cortical surface area	Inverse variance weighted	5e-06	6	-364.015	382.059	0.3407	-1112.85	384.822	0.930548				1.8534	0.869035
IL1ra	Cortical surface area	MR Egger	5e-06	6	-1276.24	1327.07	0.3907	-3877.3	1324.83	0.989669	144.829	201.773	0.512579	1.33819	0.854864
IL1ra	Cortical surface area	Weighted median	5e-06	6	-228.361	488.413	0.6401	-1185.65	728.929	0.9774
IL1ra	Hippocampal volume	Inverse variance weighted	5e-06	6	0.0204	0.026	0.4338	-0.0306	0.0714	0.834261				4.46086	0.485138
IL1ra	Hippocampal volume	MR Egger	5e-06	6	-0.0013	0.0943	0.9899	-0.1861	0.1836	0.9936	0.00342336	0.0142757	0.82227	4.39763	0.354859
IL1ra	Hippocampal volume	Weighted median	5e-06	6	0.0414	0.0334	0.2156	-0.0241	0.1069	0.845912
IL1ra	Cortex thickness	Inverse variance weighted	5e-06	6	0.0003	0.0032	0.9345	-0.0061	0.0066	0.9345				7.43181	0.190455
IL1ra	Cortex thickness	MR Egger	5e-06	6	0.0151	0.0097	0.1939	-0.0039	0.034	0.989669	-0.00238144	0.00148661	0.184431	4.52734	0.339317
IL1ra	Cortex thickness	Weighted median	5e-06	6	-0.001	0.0036	0.7914	-0.0081	0.0062	0.9774
IL2	Cognitive performance	Inverse variance weighted	5e-06	8	0.0054	0.0104	0.6058	-0.0151	0.0258	0.908736				12.9165	0.0741681
IL2	Cognitive performance	MR Egger	5e-06	8	0.0183	0.0205	0.4065	-0.0219	0.0584	0.793643	-0.00247874	0.00334652	0.486843	11.8344	0.065766
IL2	Cognitive performance	Weighted median	5e-06	8	0.0141	0.0113	0.2121	-0.0081	0.0363	0.810006
IL2	Cortical surface area	Inverse variance weighted	5e-06	6	-97.0744	341.077	0.7759	-765.586	571.438	0.930548				4.14548	0.528666
IL2	Cortical surface area	MR Egger	5e-06	6	-881.633	658.984	0.2519	-2173.24	409.975	0.989669	144.191	103.628	0.236483	2.20939	0.69731
IL2	Cortical surface area	Weighted median	5e-06	6	-195.14	448.519	0.6635	-1074.24	683.957	0.9774
IL2	Hippocampal volume	Inverse variance weighted	5e-06	6	-0.0139	0.0247	0.5738	-0.0624	0.0346	0.9442				1.8738	0.866318
IL2	Hippocampal volume	MR Egger	5e-06	6	-0.0548	0.0502	0.336	-0.1532	0.0436	0.923245	0.00714995	0.00763157	0.401857	0.996032	0.910397
IL2	Hippocampal volume	Weighted median	5e-06	6	-0.0155	0.031	0.6168	-0.0763	0.0452	0.872028
IL2	Cortex thickness	Inverse variance weighted	5e-06	6	0.0013	0.0024	0.599	-0.0034	0.0059	0.930548				4.77384	0.4441
IL2	Cortex thickness	MR Egger	5e-06	6	0.004	0.0049	0.4518	-0.0055	0.0135	0.989669	-0.000505714	0.000757718	0.541037	4.29548	0.367491
IL2	Cortex thickness	Weighted median	5e-06	6	0.0019	0.003	0.5204	-0.004	0.0079	0.9774
IL2ra	Cognitive performance	Inverse variance weighted	5e-06	7	0.0012	0.0065	0.8554	-0.0116	0.0139	0.98421				7.76734	0.255649
IL2ra	Cognitive performance	MR Egger	5e-06	7	-0.0008	0.0113	0.9455	-0.023	0.0214	0.9814	0.000837936	0.0037012	0.829858	7.68853	0.174257
IL2ra	Cognitive performance	Wald ratio	5e-08	1	-0.0112	0.0079	0.1555	-0.0266	0.0043	0.477675
IL2ra	Cognitive performance	Weighted median	5e-06	7	0.0046	0.0075	0.542	-0.0101	0.0192	0.88888
IL2ra	Cortical surface area	Inverse variance weighted	5e-06	7	327.114	230.267	0.1554	-124.209	778.436	0.930548				4.88972	0.558034
IL2ra	Cortical surface area	MR Egger	5e-06	7	411.203	370.027	0.317	-314.05	1136.46	0.989669	-35.0128	120.603	0.783232	4.80543	0.440084
IL2ra	Cortical surface area	Wald ratio	5e-08	1	364.311	301.645	0.2271	-226.914	955.535	0.959805
IL2ra	Cortical surface area	Weighted median	5e-06	7	371.142	268.572	0.167	-155.259	897.544	0.9774
IL2ra	Hippocampal volume	Inverse variance weighted	5e-06	8	-0.0036	0.0148	0.8079	-0.0326	0.0254	0.9442				2.67676	0.913209
IL2ra	Hippocampal volume	MR Egger	5e-06	8	0.0012	0.0241	0.9612	-0.046	0.0484	0.9936	-0.00191952	0.00755799	0.807996	2.61226	0.855698
IL2ra	Hippocampal volume	Wald ratio	5e-08	1	-0.0043	0.0205	0.8321	-0.0445	0.0358	0.91531
IL2ra	Hippocampal volume	Weighted median	5e-06	8	-0.0041	0.0176	0.8152	-0.0386	0.0304	0.963832
IL2ra	Cortex thickness	Inverse variance weighted	5e-06	7	0.0006	0.0016	0.6948	-0.0025	0.0037	0.930548				3.72621	0.713669
IL2ra	Cortex thickness	MR Egger	5e-06	7	0.0008	0.0025	0.7595	-0.0042	0.0058	0.989669	-8.31508e-05	0.000826508	0.923774	3.71609	0.590971
IL2ra	Cortex thickness	Wald ratio	5e-08	1	-0.0002	0.0021	0.9387	-0.0042	0.0039	0.961595
IL2ra	Cortex thickness	Weighted median	5e-06	7	0.0004	0.0019	0.8518	-0.0034	0.0041	0.9774
IL4	Cognitive performance	Inverse variance weighted	5e-06	9	0.0081	0.0163	0.6206	-0.0238	0.0399	0.908736				24.4922	0.00189422
IL4	Cognitive performance	MR Egger	5e-06	9	0.02	0.0284	0.504	-0.0356	0.0756	0.861	-0.00252549	0.00479956	0.615008	23.5603	0.0013608
IL4	Cognitive performance	Weighted median	5e-06	9	0.0227	0.0132	0.0852	-0.0032	0.0486	0.810006
IL4	Cortical surface area	Inverse variance weighted	5e-06	6	-300.303	574.994	0.6015	-1427.29	826.685	0.930548				9.0417	0.107413
IL4	Cortical surface area	MR Egger	5e-06	6	152.755	998.475	0.8858	-1804.26	2109.77	0.989669	-106.745	184.842	0.594555	8.34587	0.0796994
IL4	Cortical surface area	Weighted median	5e-06	6	253.296	528.795	0.6319	-783.143	1289.73	0.9774
IL4	Hippocampal volume	Inverse variance weighted	5e-06	8	0.0378	0.0257	0.142	-0.0126	0.0882	0.646889				2.9261	0.891753
IL4	Hippocampal volume	MR Egger	5e-06	8	0.0575	0.0425	0.2252	-0.0259	0.1408	0.923245	-0.00415159	0.00713567	0.581881	2.5876	0.858538
IL4	Hippocampal volume	Weighted median	5e-06	8	0.0313	0.0336	0.3509	-0.0345	0.0971	0.845912
IL4	Cortex thickness	Inverse variance weighted	5e-06	6	0.0043	0.0029	0.1436	-0.0015	0.01	0.930548				3.53209	0.618538
IL4	Cortex thickness	MR Egger	5e-06	6	-0.0004	0.0047	0.9291	-0.0097	0.0088	0.989669	0.00112357	0.000877234	0.269482	1.89162	0.755684
IL4	Cortex thickness	Weighted median	5e-06	6	0.0043	0.004	0.2761	-0.0034	0.0121	0.9774
IL5	Cognitive performance	Inverse variance weighted	5e-06	4	0.0055	0.0245	0.8214	-0.0425	0.0535	0.98421				12.3833	0.00617921
IL5	Cognitive performance	MR Egger	5e-06	4	0.0609	0.0494	0.3423	-0.0358	0.1577	0.773465	-0.0121037	0.00960614	0.334777	6.9034	0.0316918
IL5	Cognitive performance	Weighted median	5e-06	4	-0.0001	0.0177	0.9963	-0.0349	0.0347	0.9963
IL5	Cortical surface area	Inverse variance weighted	5e-06	4	-219.861	492.823	0.6555	-1185.79	746.073	0.930548				0.482228	0.922778
IL5	Cortical surface area	MR Egger	5e-06	4	-559.977	1035.68	0.6429	-2589.92	1469.96	0.989669	74.5022	199.535	0.744728	0.342816	0.842478
IL5	Cortical surface area	Weighted median	5e-06	4	-98.747	548.107	0.857	-1173.04	975.543	0.9774
IL5	Hippocampal volume	Inverse variance weighted	5e-06	3	0.0186	0.0363	0.6091	-0.0526	0.0897	0.9442				0.538846	0.76382
IL5	Hippocampal volume	MR Egger	5e-06	3	0.055	0.0705	0.5782	-0.0832	0.1933	0.948248	-0.0080695	0.0133819	0.654547	0.175215	0.675518
IL5	Hippocampal volume	Weighted median	5e-06	3	0.0084	0.0433	0.8462	-0.0764	0.0932	0.963832
IL5	Cortex thickness	Inverse variance weighted	5e-06	4	0.0003	0.0034	0.9189	-0.0063	0.007	0.930548				1.72796	0.630735
IL5	Cortex thickness	MR Egger	5e-06	4	0.0079	0.0072	0.3883	-0.0062	0.0219	0.989669	-0.00165592	0.00139478	0.357035	0.318458	0.852801
IL5	Cortex thickness	Weighted median	5e-06	4	0.0008	0.0044	0.8512	-0.0077	0.0093	0.9774
IL6	Cognitive performance	Inverse variance weighted	5e-06	7	0.0012	0.0146	0.9362	-0.0275	0.0298	0.98421				9.10611	0.167698
IL6	Cognitive performance	MR Egger	5e-06	7	0.0399	0.0206	0.1102	-0.0004	0.0802	0.698171	-0.00681331	0.00295759	0.0694539	3.79923	0.578669
IL6	Cognitive performance	Weighted median	5e-06	7	0.0116	0.0153	0.4468	-0.0183	0.0415	0.88888
IL6	Cortical surface area	Inverse variance weighted	5e-06	3	-588.998	1061.66	0.579	-2669.85	1491.86	0.930548				5.14533	0.0763319
IL6	Cortical surface area	MR Egger	5e-06	3	1368.14	1096.28	0.4301	-780.576	3516.85	0.989669	-367.226	163.976	0.267355	0.129907	0.718528
IL6	Cortical surface area	Weighted median	5e-06	3	-27.6007	801.585	0.9725	-1598.71	1543.51	0.9774
IL6	Hippocampal volume	Inverse variance weighted	5e-06	6	0.0039	0.0361	0.9147	-0.0668	0.0746	0.9442				6.19349	0.287845
IL6	Hippocampal volume	MR Egger	5e-06	6	0.0233	0.0667	0.7443	-0.1074	0.1541	0.984397	-0.00353916	0.00975763	0.735177	5.99627	0.199427
IL6	Hippocampal volume	Weighted median	5e-06	6	-0.0318	0.0442	0.4717	-0.1184	0.0548	0.845912
IL6	Cortex thickness	Inverse variance weighted	5e-06	3	0.004	0.0086	0.645	-0.0129	0.0209	0.930548				6.9527	0.0309201
IL6	Cortex thickness	MR Egger	5e-06	3	0.0201	0.0077	0.2321	0.0051	0.0351	0.989669	-0.00309011	0.00117312	0.230985	0.0142971	0.904823
IL6	Cortex thickness	Weighted median	5e-06	3	0.0089	0.0057	0.1187	-0.0023	0.0201	0.9774
IL7	Cognitive performance	Inverse variance weighted	5e-06	11	0.001	0.0062	0.8725	-0.0112	0.0132	0.98421				9.36996	0.497389
IL7	Cognitive performance	MR Egger	5e-06	11	-0.0004	0.0128	0.9743	-0.0256	0.0247	0.9814	0.000378276	0.00297099	0.901484	9.35312	0.405337
IL7	Cognitive performance	Weighted median	5e-06	11	-0.0065	0.0088	0.462	-0.0237	0.0107	0.88888
IL7	Cortical surface area	Inverse variance weighted	5e-06	7	-423.502	336.019	0.2075	-1082.1	235.095	0.930548				5.01483	0.541913
IL7	Cortical surface area	MR Egger	5e-06	7	660.098	726.699	0.4053	-764.231	2084.43	0.989669	-345.362	205.365	0.153454	2.1867	0.822755
IL7	Cortical surface area	Weighted median	5e-06	7	-46.6465	440.446	0.9157	-909.921	816.628	0.9774
IL7	Hippocampal volume	Inverse variance weighted	5e-06	8	-0.0078	0.0193	0.6879	-0.0456	0.0301	0.9442				4.15634	0.761604
IL7	Hippocampal volume	MR Egger	5e-06	8	-0.0391	0.0389	0.3543	-0.1154	0.0372	0.923245	0.00808914	0.00873142	0.389961	3.29805	0.770615
IL7	Hippocampal volume	Weighted median	5e-06	8	-0.021	0.0247	0.3946	-0.0694	0.0274	0.845912
IL7	Cortex thickness	Inverse variance weighted	5e-06	7	-0.001	0.0023	0.6603	-0.0055	0.0035	0.930548				4.9786	0.546561
IL7	Cortex thickness	MR Egger	5e-06	7	0.0013	0.005	0.8055	-0.0085	0.0111	0.989669	-0.000723579	0.00138649	0.62404	4.70624	0.452772
IL7	Cortex thickness	Weighted median	5e-06	7	-0.0021	0.0029	0.4599	-0.0078	0.0035	0.9774
IL8	Cognitive performance	Inverse variance weighted	5e-06	3	0.0262	0.0098	0.0075	0.007	0.0453	0.3075				0.147856	0.928739
IL8	Cognitive performance	MR Egger	5e-06	3	0.0229	0.0154	0.3773	-0.0073	0.0531	0.773465	0.000891359	0.00327332	0.830746	0.0737027	0.78602
IL8	Cognitive performance	Weighted median	5e-06	3	0.0246	0.0118	0.0372	0.0015	0.0478	0.7626
IL8	Cortical surface area	Inverse variance weighted	5e-06	3	-308.161	385.832	0.4245	-1064.39	448.07	0.930548				0.757139	0.68484
IL8	Cortical surface area	MR Egger	5e-06	3	-49.8594	610.868	0.9482	-1247.16	1147.44	0.989669	-69.9857	128.319	0.682131	0.459674	0.497776
IL8	Cortical surface area	Weighted median	5e-06	3	-168.89	452.536	0.709	-1055.86	718.08	0.9774
IL8	Hippocampal volume	Inverse variance weighted	5e-06	3	-0.103	0.0263	0.0001	-0.1546	-0.0514	0.0041				1.08265	0.581977
IL8	Hippocampal volume	MR Egger	5e-06	3	-0.0729	0.0414	0.3291	-0.1541	0.0083	0.923245	-0.00829765	0.00881051	0.519079	0.195681	0.65823
IL8	Hippocampal volume	Weighted median	5e-06	3	-0.0987	0.0356	0.0056	-0.1685	-0.0289	0.2296
IL8	Cortex thickness	Inverse variance weighted	5e-06	3	0.0014	0.0027	0.6151	-0.004	0.0067	0.930548				2.0329	0.361877
IL8	Cortex thickness	MR Egger	5e-06	3	0.0008	0.006	0.9151	-0.011	0.0126	0.989669	0.00015435	0.00127688	0.923416	2.00362	0.156924
IL8	Cortex thickness	Weighted median	5e-06	3	0.0013	0.0032	0.6902	-0.005	0.0076	0.9774
IL9	Cognitive performance	Inverse variance weighted	5e-06	7	-0.0001	0.0091	0.9889	-0.0179	0.0177	0.9889				7.61925	0.267346
IL9	Cognitive performance	MR Egger	5e-06	7	0.0192	0.0184	0.3439	-0.0168	0.0553	0.773465	-0.00529678	0.00442613	0.285063	5.92282	0.313801
IL9	Cognitive performance	Weighted median	5e-06	7	-0.0003	0.011	0.9818	-0.0218	0.0213	0.9963
IL9	Cortical surface area	Inverse variance weighted	5e-06	3	-172.555	509.219	0.7347	-1170.62	825.514	0.930548				1.6794	0.43184
IL9	Cortical surface area	MR Egger	5e-06	3	-280.026	1565.89	0.8873	-3349.17	2789.12	0.989669	23.6356	312.497	0.951941	1.66985	0.196279
IL9	Cortical surface area	Weighted median	5e-06	3	-285.591	593.352	0.6303	-1448.56	877.379	0.9774
IL9	Hippocampal volume	Inverse variance weighted	5e-06	4	-0.0346	0.0404	0.3917	-0.1138	0.0446	0.822665				6.05355	0.109034
IL9	Hippocampal volume	MR Egger	5e-06	4	-0.0466	0.1005	0.6882	-0.2436	0.1503	0.982162	0.00278929	0.0202983	0.903288	5.99693	0.0498635
IL9	Hippocampal volume	Weighted median	5e-06	4	-0.0245	0.0377	0.5158	-0.0984	0.0494	0.845912
IL9	Cortex thickness	Inverse variance weighted	5e-06	3	-0.0008	0.0042	0.8415	-0.009	0.0074	0.930548				2.85768	0.239587
IL9	Cortex thickness	MR Egger	5e-06	3	0.0007	0.0141	0.9701	-0.027	0.0283	0.989669	-0.000338274	0.00289474	0.925942	2.81918	0.093144
IL9	Cortex thickness	Weighted median	5e-06	3	-0.0027	0.0042	0.5227	-0.011	0.0056	0.9774
IP10	Cognitive performance	Inverse variance weighted	5e-08	2	0.0189	0.0209	0.3659	-0.022	0.0597	0.670817				8.46198	0.583806
IP10	Cognitive performance	Inverse variance weighted	5e-06	11	0.0072	0.0067	0.2772	-0.0058	0.0203	0.732935				8.46198	0.583806
IP10	Cognitive performance	MR Egger	5e-06	11	-0.0017	0.0124	0.8955	-0.026	0.0227	0.9814	0.00215755	0.0025402	0.417701	7.74057	0.560487
IP10	Cognitive performance	Weighted median	5e-06	11	0.0029	0.0092	0.7562	-0.0152	0.0209	0.972839
IP10	Cortical surface area	Inverse variance weighted	5e-08	2	429.19	622.409	0.4905	-790.731	1649.11	0.959805				10.6237	0.302388
IP10	Cortical surface area	Inverse variance weighted	5e-06	10	608.662	326.711	0.0625	-31.6924	1249.02	0.930548				10.6237	0.302388
IP10	Cortical surface area	MR Egger	5e-06	10	502.413	713.776	0.5015	-896.589	1901.41	0.989669	20.8121	122.3	0.869099	10.5854	0.226318
IP10	Cortical surface area	Weighted median	5e-06	10	789.956	423.825	0.0623	-40.7416	1620.65	0.9774
IP10	Hippocampal volume	Inverse variance weighted	5e-06	11	-0.0282	0.0182	0.1217	-0.0639	0.0075	0.646889				5.00229	0.891025
IP10	Hippocampal volume	MR Egger	5e-06	11	-0.0249	0.035	0.4954	-0.0935	0.0438	0.923245	-0.000716498	0.00646668	0.914208	4.99001	0.835178
IP10	Hippocampal volume	Wald ratio	5e-08	1	-0.0202	0.0521	0.6988	-0.1222	0.0819	0.8954
IP10	Hippocampal volume	Weighted median	5e-06	11	-0.0244	0.0248	0.3248	-0.073	0.0242	0.845912
IP10	Cortex thickness	Inverse variance weighted	5e-08	2	-0.0045	0.0082	0.5773	-0.0205	0.0114	0.959805				14.6629	0.100622
IP10	Cortex thickness	Inverse variance weighted	5e-06	10	-0.0011	0.0026	0.6793	-0.0063	0.0041	0.930548				14.6629	0.100622
IP10	Cortex thickness	MR Egger	5e-06	10	-0.0072	0.0052	0.2061	-0.0175	0.0031	0.989669	0.00119648	0.000897119	0.219025	11.9957	0.151395
IP10	Cortex thickness	Weighted median	5e-06	10	-0.0008	0.003	0.7827	-0.0066	0.005	0.9774
MCP1	Cognitive performance	Inverse variance weighted	5e-08	3	-0.0134	0.0169	0.4277	-0.0464	0.0197	0.7238				19.0137	0.0881974
MCP1	Cognitive performance	Inverse variance weighted	5e-06	13	-0.0057	0.0113	0.6152	-0.0279	0.0165	0.908736				19.0137	0.0881974
MCP1	Cognitive performance	MR Egger	5e-08	3	0.0514	0.045	0.4584	-0.0369	0.1397	0.9883	-0.0139667	0.00916	0.369541	12.0943	0.356597
MCP1	Cognitive performance	MR Egger	5e-06	13	-0.0443	0.018	0.032	-0.0797	-0.0089	0.464667	0.00571664	0.00227876	0.0290556	12.0943	0.356597
MCP1	Cognitive performance	Weighted median	5e-08	3	-0.0118	0.0173	0.4945	-0.0457	0.0221	0.74175
MCP1	Cognitive performance	Weighted median	5e-06	13	0.0013	0.014	0.9275	-0.0261	0.0287	0.9963
MCP1	Cortical surface area	Inverse variance weighted	5e-08	3	175.703	577.628	0.761	-956.448	1307.86	0.959805				10.8076	0.459521
MCP1	Cortical surface area	Inverse variance weighted	5e-06	12	-135.063	359.416	0.7071	-839.518	569.393	0.930548				10.8076	0.459521
MCP1	Cortical surface area	MR Egger	5e-08	3	-1308.49	1725.88	0.587	-4691.21	2074.23	0.9994	329.223	360.756	0.529074	10.7843	0.37457
MCP1	Cortical surface area	MR Egger	5e-06	12	-225.999	722.448	0.7608	-1642	1190	0.989669	13.1874	89.7023	0.886044	10.7843	0.37457
MCP1	Cortical surface area	Weighted median	5e-08	3	-175.005	620.749	0.778	-1391.67	1041.66	0.933371
MCP1	Cortical surface area	Weighted median	5e-06	12	-146.168	484.87	0.7631	-1096.51	804.177	0.9774
MCP1	Hippocampal volume	Inverse variance weighted	5e-08	3	0.0335	0.0475	0.4804	-0.0596	0.1267	0.8954				24.8498	0.00958956
MCP1	Hippocampal volume	Inverse variance weighted	5e-06	12	-0.0155	0.0359	0.6665	-0.0858	0.0549	0.9442				24.8498	0.00958956
MCP1	Hippocampal volume	MR Egger	5e-08	3	-0.0717	0.1668	0.7415	-0.3986	0.2552	0.9653	0.0232149	0.0346595	0.624287	20.6171	0.0239276
MCP1	Hippocampal volume	MR Egger	5e-06	12	0.0635	0.0649	0.3511	-0.0637	0.1906	0.923245	-0.0118269	0.00825427	0.18242	20.6171	0.0239276
MCP1	Hippocampal volume	Weighted median	5e-08	3	0.0082	0.0447	0.8537	-0.0793	0.0958	0.9745
MCP1	Hippocampal volume	Weighted median	5e-06	12	0.0084	0.0321	0.7934	-0.0545	0.0713	0.963832
MCP1	Cortex thickness	Inverse variance weighted	5e-08	3	0.0031	0.0052	0.5482	-0.0071	0.0134	0.959805				12.0886	0.357018
MCP1	Cortex thickness	Inverse variance weighted	5e-06	12	0.0043	0.0026	0.0973	-0.0008	0.0094	0.930548				12.0886	0.357018
MCP1	Cortex thickness	MR Egger	5e-08	3	0.0166	0.0168	0.5039	-0.0164	0.0496	0.9994	-0.00301389	0.00354375	0.551328	11.2769	0.336353
MCP1	Cortex thickness	MR Egger	5e-06	12	0.0006	0.0051	0.9083	-0.0094	0.0106	0.989669	0.000539973	0.000636457	0.416059	11.2769	0.336353
MCP1	Cortex thickness	Weighted median	5e-08	3	0.0048	0.0044	0.272	-0.0038	0.0134	0.933371
MCP1	Cortex thickness	Weighted median	5e-06	12	0.0064	0.0035	0.0661	-0.0004	0.0132	0.9774
MCP3	Cognitive performance	Inverse variance weighted	5e-06	4	0.0011	0.0096	0.908	-0.0177	0.0199	0.98421				6.07237	0.108142
MCP3	Cognitive performance	MR Egger	5e-06	4	-0.0368	0.0175	0.17	-0.0711	-0.0025	0.773465	0.013906	0.00591718	0.143176	0.549397	0.759801
MCP3	Cognitive performance	Weighted median	5e-06	4	0.0024	0.0092	0.7894	-0.0155	0.0204	0.972839
MCP3	Cortical surface area	Inverse variance weighted	5e-06	3	642.443	360.57	0.0748	-64.2743	1349.16	0.930548				1.03303	0.596596
MCP3	Cortical surface area	MR Egger	5e-06	3	1822.03	1271.07	0.3878	-669.261	4313.32	0.989669	-349.099	360.72	0.510421	0.0964235	0.756165
MCP3	Cortical surface area	Weighted median	5e-06	3	457.477	452.464	0.312	-429.352	1344.31	0.9774
MCP3	Hippocampal volume	Inverse variance weighted	5e-06	4	-0.0178	0.0185	0.3354	-0.0541	0.0184	0.808906				0.197929	0.977923
MCP3	Hippocampal volume	MR Egger	5e-06	4	-0.0266	0.0484	0.6378	-0.1215	0.0683	0.968511	0.00317066	0.0161513	0.862506	0.159391	0.923397
MCP3	Hippocampal volume	Weighted median	5e-06	4	-0.0193	0.021	0.3576	-0.0605	0.0219	0.845912
MCP3	Cortex thickness	Inverse variance weighted	5e-06	3	0.0029	0.0047	0.5396	-0.0063	0.0121	0.930548				7.21754	0.0270852
MCP3	Cortex thickness	MR Egger	5e-06	3	-0.011	0.0183	0.6565	-0.0468	0.0249	0.989669	0.00410392	0.00520145	0.574741	4.44836	0.0349347
MCP3	Cortex thickness	Weighted median	5e-06	3	-0.0017	0.0038	0.6502	-0.0091	0.0057	0.9774
MCSF	Cognitive performance	Inverse variance weighted	5e-06	8	0.0077	0.0061	0.2016	-0.0041	0.0196	0.718867				8.01542	0.331236
MCSF	Cognitive performance	MR Egger	5e-06	8	-0.0124	0.0105	0.2798	-0.033	0.0081	0.773465	0.00796986	0.00348097	0.0619822	2.77338	0.836705
MCSF	Cognitive performance	Wald ratio	5e-08	1	0.014	0.0146	0.3364	-0.0146	0.0426	0.670817
MCSF	Cognitive performance	Weighted median	5e-06	8	0.0013	0.0071	0.8542	-0.0127	0.0153	0.972839
MCSF	Cortical surface area	Inverse variance weighted	5e-06	4	-360.299	364.335	0.3227	-1074.4	353.799	0.930548				2.17326	0.537235
MCSF	Cortical surface area	MR Egger	5e-06	4	177.818	760.271	0.8368	-1312.31	1667.95	0.989669	-153.803	190.723	0.504647	1.52294	0.46698
MCSF	Cortical surface area	Wald ratio	5e-08	1	244.013	601.018	0.6847	-933.983	1422.01	0.959805
MCSF	Cortical surface area	Weighted median	5e-06	4	-281.92	438.803	0.5206	-1141.97	578.134	0.9774
MCSF	Hippocampal volume	Inverse variance weighted	5e-06	6	0.0111	0.0301	0.7123	-0.048	0.0702	0.9442				11.5421	0.0416302
MCSF	Hippocampal volume	MR Egger	5e-06	6	-0.0007	0.0784	0.9936	-0.1543	0.153	0.9936	0.00348295	0.0209308	0.875912	11.4628	0.0218272
MCSF	Hippocampal volume	Wald ratio	5e-08	1	0.0413	0.0381	0.2784	-0.0333	0.1159	0.8954
MCSF	Hippocampal volume	Weighted median	5e-06	6	0.0207	0.0287	0.4698	-0.0355	0.077	0.845912
MCSF	Cortex thickness	Inverse variance weighted	5e-06	4	0.0005	0.0037	0.8982	-0.0068	0.0077	0.930548				6.24279	0.100377
MCSF	Cortex thickness	MR Egger	5e-06	4	-0.0046	0.0085	0.6396	-0.0212	0.012	0.989669	0.00144759	0.00210798	0.56319	5.05164	0.0799925
MCSF	Cortex thickness	Wald ratio	5e-08	1	-0.007	0.0042	0.0956	-0.0153	0.0012	0.959805
MCSF	Cortex thickness	Weighted median	5e-06	4	0.0011	0.0036	0.7506	-0.0059	0.0081	0.9774
MIF	Cognitive performance	Inverse variance weighted	5e-06	8	0.0137	0.0076	0.0726	-0.0013	0.0287	0.59532				6.27423	0.508119
MIF	Cognitive performance	MR Egger	5e-06	8	0.0068	0.0137	0.6382	-0.0201	0.0337	0.971846	0.00208578	0.00343764	0.566254	5.90609	0.433792
MIF	Cognitive performance	Wald ratio	5e-08	1	0.0483	0.0187	0.0099	0.0116	0.0849	0.2178
MIF	Cognitive performance	Weighted median	5e-06	8	0.0066	0.0105	0.5283	-0.0139	0.0272	0.88888
MIF	Cortical surface area	Inverse variance weighted	5e-06	5	-354.241	419.499	0.3984	-1176.46	467.976	0.930548				1.5986	0.809044
MIF	Cortical surface area	MR Egger	5e-06	5	-544.961	690.845	0.4878	-1899.02	809.095	0.989669	65.1428	187.483	0.751194	1.47787	0.687387
MIF	Cortical surface area	Weighted median	5e-06	5	-373.352	518.271	0.4713	-1389.16	642.458	0.9774
MIF	Hippocampal volume	Inverse variance weighted	5e-06	6	-0.0308	0.0239	0.1973	-0.0777	0.016	0.662623				2.97641	0.703623
MIF	Hippocampal volume	MR Egger	5e-06	6	-0.0571	0.0483	0.3024	-0.1517	0.0375	0.923245	0.00663598	0.0105955	0.565085	2.58416	0.629631
MIF	Hippocampal volume	Wald ratio	5e-08	1	0.0388	0.0505	0.4425	-0.0602	0.1378	0.8954
MIF	Hippocampal volume	Weighted median	5e-06	6	-0.0394	0.0302	0.1926	-0.0987	0.0199	0.845912
MIF	Cortex thickness	Inverse variance weighted	5e-06	5	-0.0014	0.0031	0.6476	-0.0075	0.0047	0.930548				4.5779	0.333411
MIF	Cortex thickness	MR Egger	5e-06	5	0.0058	0.0048	0.315	-0.0036	0.0152	0.989669	-0.00247056	0.00131189	0.156199	1.03143	0.793647
MIF	Cortex thickness	Weighted median	5e-06	5	0.0008	0.0039	0.8372	-0.0069	0.0085	0.9774
MIG	Cognitive performance	Inverse variance weighted	5e-06	17	-0.0021	0.0063	0.7378	-0.0145	0.0103	0.9758				26.8235	0.0434876
MIG	Cognitive performance	MR Egger	5e-06	17	-0.0145	0.012	0.2465	-0.0381	0.0091	0.773465	0.00407663	0.00338619	0.247283	24.46	0.0576823
MIG	Cognitive performance	Wald ratio	5e-08	1	0.031	0.0201	0.1227	-0.0084	0.0703	0.477675
MIG	Cognitive performance	Weighted median	5e-06	17	-0.0028	0.0069	0.6878	-0.0164	0.0108	0.972839
MIG	Cortical surface area	Inverse variance weighted	5e-06	13	-97.0213	247.509	0.6951	-582.139	388.096	0.930548				6.86896	0.86615
MIG	Cortical surface area	MR Egger	5e-06	13	306.239	520.76	0.5684	-714.451	1326.93	0.989669	-109.769	124.719	0.397609	6.09433	0.866997
MIG	Cortical surface area	Wald ratio	5e-08	1	-83.5482	774.99	0.9141	-1602.53	1435.43	0.959805
MIG	Cortical surface area	Weighted median	5e-06	13	-81.1877	345.411	0.8142	-758.193	595.818	0.9774
MIG	Hippocampal volume	Inverse variance weighted	5e-06	16	0.0203	0.0138	0.1417	-0.0068	0.0473	0.646889				8.11021	0.919288
MIG	Hippocampal volume	MR Egger	5e-06	16	0.0189	0.0265	0.4872	-0.033	0.0708	0.923245	0.00043478	0.0072491	0.953022	8.10661	0.883698
MIG	Hippocampal volume	Wald ratio	5e-08	1	0.0863	0.0549	0.1157	-0.0212	0.1938	0.848467
MIG	Hippocampal volume	Weighted median	5e-06	16	0.0199	0.0196	0.31	-0.0185	0.0583	0.845912
MIG	Cortex thickness	Inverse variance weighted	5e-06	13	0.0013	0.0019	0.5048	-0.0025	0.0051	0.930548				15.1818	0.231646
MIG	Cortex thickness	MR Egger	5e-06	13	-0.001	0.0041	0.8052	-0.0091	0.007	0.989669	0.00063483	0.00098639	0.53303	14.6308	0.200028
MIG	Cortex thickness	Wald ratio	5e-08	1	0.0048	0.0054	0.3741	-0.0058	0.0154	0.959805
MIG	Cortex thickness	Weighted median	5e-06	13	0.0016	0.0026	0.5346	-0.0034	0.0066	0.9774
MIP1a	Cognitive performance	Inverse variance weighted	5e-06	8	0.0023	0.0088	0.7908	-0.015	0.0197	0.98421				7.16787	0.411613
MIP1a	Cognitive performance	MR Egger	5e-06	8	-0.0015	0.0263	0.9569	-0.0531	0.0501	0.9814	0.000740018	0.00474547	0.881193	7.13894	0.30819
MIP1a	Cognitive performance	Weighted median	5e-06	8	0.0027	0.0116	0.8146	-0.0201	0.0256	0.972839
MIP1a	Cortical surface area	Inverse variance weighted	5e-06	8	-244.257	421.887	0.5626	-1071.15	582.642	0.930548				10.338	0.170214
MIP1a	Cortical surface area	MR Egger	5e-06	8	1615.92	943.832	0.1377	-233.994	3465.83	0.989669	-354.688	167.349	0.0783429	5.84595	0.440667
MIP1a	Cortical surface area	Weighted median	5e-06	8	-184.806	511.847	0.7181	-1188.03	818.413	0.9774
MIP1a	Hippocampal volume	Inverse variance weighted	5e-06	8	-0.0064	0.0245	0.7936	-0.0544	0.0416	0.9442				7.8435	0.346596
MIP1a	Hippocampal volume	MR Egger	5e-06	8	0.0677	0.066	0.3443	-0.0616	0.197	0.923245	-0.0143987	0.0119556	0.273804	6.31653	0.388681
MIP1a	Hippocampal volume	Weighted median	5e-06	8	0.0003	0.0314	0.9918	-0.0613	0.0619	0.9918
MIP1a	Cortex thickness	Inverse variance weighted	5e-06	8	-0.0033	0.0032	0.3121	-0.0096	0.0031	0.930548				12.6294	0.0816696
MIP1a	Cortex thickness	MR Egger	5e-06	8	-0.011	0.0088	0.2584	-0.0284	0.0063	0.989669	0.00150155	0.00158705	0.380609	10.9898	0.0886925
MIP1a	Cortex thickness	Weighted median	5e-06	8	0.0016	0.0033	0.6235	-0.0049	0.0082	0.9774
MIP1b	Cognitive performance	Inverse variance weighted	5e-08	5	0.0015	0.0051	0.7638	-0.0085	0.0116	0.9008				24.4581	0.107512
MIP1b	Cognitive performance	Inverse variance weighted	5e-06	18	-0.0018	0.0053	0.7283	-0.0122	0.0085	0.9758				24.4581	0.107512
MIP1b	Cognitive performance	MR Egger	5e-08	5	0.0003	0.0197	0.9883	-0.0383	0.0389	0.9883	0.000654034	0.0100472	0.952192	22.2322	0.135851
MIP1b	Cognitive performance	MR Egger	5e-06	18	0.0057	0.0079	0.48	-0.0098	0.0212	0.855652	-0.00272428	0.00215242	0.223748	22.2322	0.135851
MIP1b	Cognitive performance	Weighted median	5e-08	5	-0.0019	0.0066	0.7787	-0.0148	0.0111	0.8453
MIP1b	Cognitive performance	Weighted median	5e-06	18	-0.0039	0.0063	0.5359	-0.0162	0.0084	0.88888
MIP1b	Cortical surface area	Inverse variance weighted	5e-08	5	-281.384	219.695	0.2003	-711.987	149.219	0.959805				8.09793	0.919796
MIP1b	Cortical surface area	Inverse variance weighted	5e-06	16	-269.035	194.246	0.166	-649.757	111.688	0.930548				8.09793	0.919796
MIP1b	Cortical surface area	MR Egger	5e-08	5	-705.244	365.266	0.1491	-1421.17	10.6777	0.9994	188.895	130.047	0.242295	7.20466	0.926534
MIP1b	Cortical surface area	MR Egger	5e-06	16	-473.079	290.414	0.1256	-1042.29	96.1327	0.989669	66.4923	70.3527	0.360621	7.20466	0.926534
MIP1b	Cortical surface area	Weighted median	5e-08	5	-403.425	247.375	0.1029	-888.281	81.4312	0.8232
MIP1b	Cortical surface area	Weighted median	5e-06	16	-400.208	247.457	0.1058	-885.224	84.808	0.9774
MIP1b	Hippocampal volume	Inverse variance weighted	5e-08	5	0.012	0.016	0.453	-0.0193	0.0433	0.8954				8.50174	0.902098
MIP1b	Hippocampal volume	Inverse variance weighted	5e-06	16	0.002	0.0134	0.8787	-0.0242	0.0283	0.9442				8.50174	0.902098
MIP1b	Hippocampal volume	MR Egger	5e-08	5	0.0162	0.0281	0.6043	-0.0388	0.0712	0.9653	-0.00156765	0.00858846	0.866805	8.50025	0.861673
MIP1b	Hippocampal volume	MR Egger	5e-06	16	0.0027	0.0217	0.9026	-0.0398	0.0452	0.9936	-0.000192949	0.0049945	0.969729	8.50025	0.861673
MIP1b	Hippocampal volume	Weighted median	5e-08	5	0.0141	0.0179	0.4306	-0.0209	0.0491	0.720667
MIP1b	Hippocampal volume	Weighted median	5e-06	16	0.003	0.018	0.8698	-0.0324	0.0383	0.963832
MIP1b	Cortex thickness	Inverse variance weighted	5e-08	6	0.0008	0.0025	0.7476	-0.004	0.0056	0.959805				25.5339	0.0609504
MIP1b	Cortex thickness	Inverse variance weighted	5e-06	17	0.0006	0.0017	0.7105	-0.0027	0.004	0.930548				25.5339	0.0609504
MIP1b	Cortex thickness	MR Egger	5e-08	6	0.0008	0.0046	0.8739	-0.0082	0.0098	0.9994	6.15082e-06	0.00163634	0.997181	25.4993	0.0436273
MIP1b	Cortex thickness	MR Egger	5e-06	17	0.0004	0.0027	0.8961	-0.0048	0.0056	0.989669	9.12853e-05	0.00063987	0.888456	25.4993	0.0436273
MIP1b	Cortex thickness	Weighted median	5e-08	6	0.0008	0.0022	0.7292	-0.0036	0.0052	0.933371
MIP1b	Cortex thickness	Weighted median	5e-06	17	0.0031	0.002	0.1302	-0.0009	0.0071	0.9774
PDGFbb	Cognitive performance	Inverse variance weighted	5e-08	3	-0.0164	0.012	0.1737	-0.04	0.0072	0.477675				12.9431	0.37319
PDGFbb	Cognitive performance	Inverse variance weighted	5e-06	13	-0.0102	0.0086	0.2315	-0.027	0.0065	0.730115				12.9431	0.37319
PDGFbb	Cognitive performance	MR Egger	5e-08	3	-0.0398	0.0443	0.5341	-0.1265	0.047	0.9883	0.00354587	0.00645835	0.680351	12.6356	0.317807
PDGFbb	Cognitive performance	MR Egger	5e-06	13	-0.0205	0.0217	0.3649	-0.0629	0.022	0.773465	0.00145139	0.00280529	0.615138	12.6356	0.317807
PDGFbb	Cognitive performance	Weighted median	5e-08	3	-0.0162	0.0135	0.2327	-0.0427	0.0104	0.74175
PDGFbb	Cognitive performance	Weighted median	5e-06	13	-0.011	0.0107	0.3028	-0.0321	0.01	0.810006
PDGFbb	Cortical surface area	Inverse variance weighted	5e-08	3	170.147	866.004	0.8442	-1527.22	1867.51	0.959805				12.4627	0.255283
PDGFbb	Cortical surface area	Inverse variance weighted	5e-06	11	-134.388	431.115	0.7553	-979.375	710.598	0.930548				12.4627	0.255283
PDGFbb	Cortical surface area	MR Egger	5e-08	3	1460.82	3261.61	0.7319	-4931.94	7853.58	0.9994	-201.929	478.773	0.745908	12.2318	0.200554
PDGFbb	Cortical surface area	MR Egger	5e-06	11	316.094	1182.11	0.7952	-2000.84	2633.03	0.989669	-57.0416	138.402	0.689877	12.2318	0.200554
PDGFbb	Cortical surface area	Weighted median	5e-08	3	-248.816	592.749	0.6747	-1410.6	912.972	0.933371
PDGFbb	Cortical surface area	Weighted median	5e-06	11	-251.865	525.475	0.6317	-1281.8	778.066	0.9774
PDGFbb	Hippocampal volume	Inverse variance weighted	5e-08	3	-0.0151	0.0326	0.644	-0.079	0.0489	0.8954				6.59236	0.83107
PDGFbb	Hippocampal volume	Inverse variance weighted	5e-06	12	-0.0033	0.0236	0.8895	-0.0496	0.043	0.9442				6.59236	0.83107
PDGFbb	Hippocampal volume	MR Egger	5e-08	3	-0.1039	0.1197	0.545	-0.3385	0.1308	0.9653	0.0134609	0.0174584	0.581853	5.22981	0.875307
PDGFbb	Hippocampal volume	MR Egger	5e-06	12	-0.0766	0.0671	0.2803	-0.2081	0.0549	0.923245	0.00962545	0.00824603	0.270176	5.22981	0.875307
PDGFbb	Hippocampal volume	Weighted median	5e-08	3	-0.0222	0.0358	0.5342	-0.0923	0.0479	0.720667
PDGFbb	Hippocampal volume	Weighted median	5e-06	12	-0.0213	0.0317	0.5025	-0.0835	0.0409	0.845912
PDGFbb	Cortex thickness	Inverse variance weighted	5e-08	3	-0.0067	0.0056	0.2287	-0.0177	0.0042	0.959805				9.58902	0.477259
PDGFbb	Cortex thickness	Inverse variance weighted	5e-06	11	-0.0049	0.0027	0.0756	-0.0103	0.0005	0.930548				9.58902	0.477259
PDGFbb	Cortex thickness	MR Egger	5e-08	3	-0.0201	0.0175	0.4561	-0.0544	0.0142	0.9994	0.0020725	0.00254236	0.564595	9.07306	0.430558
PDGFbb	Cortex thickness	MR Egger	5e-06	11	-0.0097	0.0073	0.2146	-0.0239	0.0045	0.989669	0.000605182	0.00084593	0.4925	9.07306	0.430558
PDGFbb	Cortex thickness	Weighted median	5e-08	3	-0.0048	0.0048	0.3199	-0.0141	0.0046	0.933371
PDGFbb	Cortex thickness	Weighted median	5e-06	11	-0.0038	0.0039	0.332	-0.0114	0.0038	0.9774
RANTES	Cognitive performance	Inverse variance weighted	5e-06	11	-0.0177	0.0074	0.0174	-0.0323	-0.0031	0.3567				11.2579	0.337779
RANTES	Cognitive performance	MR Egger	5e-06	11	0.0052	0.0186	0.7867	-0.0313	0.0417	0.9814	-0.00531506	0.00399314	0.215906	9.40627	0.400648
RANTES	Cognitive performance	Wald ratio	5e-08	1	0.0291	0.0239	0.2241	-0.0178	0.076	0.5478
RANTES	Cognitive performance	Weighted median	5e-06	11	-0.0136	0.0099	0.1676	-0.033	0.0057	0.810006
RANTES	Cortical surface area	Inverse variance weighted	5e-06	9	252.363	321.485	0.4325	-377.747	882.473	0.930548				9.18238	0.327145
RANTES	Cortical surface area	MR Egger	5e-06	9	3.4794	936.64	0.9971	-1832.33	1839.29	0.9971	53.9248	188.952	0.783606	9.07677	0.247191
RANTES	Cortical surface area	Wald ratio	5e-08	1	-1035.25	949.364	0.2755	-2896	825.508	0.959805
RANTES	Cortical surface area	Weighted median	5e-06	9	155.223	432.081	0.7194	-691.656	1002.1	0.9774
RANTES	Hippocampal volume	Inverse variance weighted	5e-06	10	-0.0241	0.0192	0.2101	-0.0617	0.0136	0.662623				3.76754	0.926036
RANTES	Hippocampal volume	MR Egger	5e-06	10	-0.0548	0.0501	0.3061	-0.153	0.0434	0.923245	0.00706569	0.0106403	0.525332	3.32658	0.912225
RANTES	Hippocampal volume	Wald ratio	5e-08	1	-0.0444	0.0641	0.4889	-0.1701	0.0813	0.8954
RANTES	Hippocampal volume	Weighted median	5e-06	10	-0.0276	0.0245	0.2606	-0.0757	0.0205	0.845912
RANTES	Cortex thickness	Inverse variance weighted	5e-06	9	0.0017	0.0022	0.4342	-0.0026	0.0061	0.930548				9.36049	0.312804
RANTES	Cortex thickness	MR Egger	5e-06	9	0.0022	0.0066	0.7489	-0.0107	0.0151	0.989669	-9.52658e-05	0.00131656	0.94434	9.35349	0.228263
RANTES	Cortex thickness	Wald ratio	5e-08	1	-0.0054	0.0066	0.4133	-0.0184	0.0076	0.959805
RANTES	Cortex thickness	Weighted median	5e-06	9	0.0036	0.0029	0.2067	-0.002	0.0092	0.9774
SCF	Cognitive performance	Inverse variance weighted	5e-06	8	0.0153	0.0108	0.1564	-0.0059	0.0365	0.715222				6.03881	0.535225
SCF	Cognitive performance	MR Egger	5e-06	8	0.0205	0.0203	0.3522	-0.0194	0.0604	0.773465	-0.000823615	0.00273198	0.77323	5.94793	0.429048
SCF	Cognitive performance	Wald ratio	5e-08	1	-0.0038	0.0304	0.9008	-0.0633	0.0558	0.9008
SCF	Cognitive performance	Weighted median	5e-06	8	0.0089	0.0141	0.527	-0.0188	0.0366	0.88888
SCF	Cortical surface area	Inverse variance weighted	5e-06	7	-137.649	451.631	0.7605	-1022.85	747.547	0.930548				3.25908	0.775697
SCF	Cortical surface area	MR Egger	5e-06	7	-360.875	831.885	0.6825	-1991.37	1269.62	0.989669	37.6893	117.953	0.762246	3.15698	0.675798
SCF	Cortical surface area	Wald ratio	5e-08	1	851.565	1163.59	0.4643	-1429.06	3132.19	0.959805
SCF	Cortical surface area	Weighted median	5e-06	7	-130.026	585.151	0.8242	-1276.92	1016.87	0.9774
SCF	Hippocampal volume	Inverse variance weighted	5e-06	9	-0.0047	0.0275	0.8629	-0.0586	0.0491	0.9442				3.80348	0.874404
SCF	Hippocampal volume	MR Egger	5e-06	9	-0.0027	0.0525	0.9599	-0.1057	0.1002	0.9936	-0.000310332	0.00690356	0.965401	3.80146	0.80234
SCF	Hippocampal volume	Wald ratio	5e-08	1	0.0087	0.0819	0.9156	-0.1519	0.1693	0.9242
SCF	Hippocampal volume	Weighted median	5e-06	9	-0.0061	0.0348	0.8613	-0.0742	0.0621	0.963832
SCF	Cortex thickness	Inverse variance weighted	5e-06	7	-0.0013	0.0056	0.8138	-0.0122	0.0096	0.930548				19.4271	0.00349991
SCF	Cortex thickness	MR Egger	5e-06	7	-0.002	0.0113	0.8691	-0.024	0.0201	0.989669	0.00010834	0.00159431	0.948456	19.4092	0.00161229
SCF	Cortex thickness	Wald ratio	5e-08	1	-0.0249	0.008	0.0018	-0.0405	-0.0093	0.0756
SCF	Cortex thickness	Weighted median	5e-06	7	0.0024	0.0048	0.6128	-0.007	0.0119	0.9774
SCGFb	Cognitive performance	Inverse variance weighted	5e-08	3	-0.0057	0.0217	0.7944	-0.0483	0.0369	0.9008				36.7192	0.000458428
SCGFb	Cognitive performance	Inverse variance weighted	5e-06	14	0.0008	0.0092	0.931	-0.0173	0.0189	0.98421				36.7192	0.000458428
SCGFb	Cognitive performance	MR Egger	5e-08	3	0.0023	0.0472	0.9684	-0.0901	0.0948	0.9883	-0.00329339	0.0149637	0.862084	36.1409	0.000307516
SCGFb	Cognitive performance	MR Egger	5e-06	14	0.0065	0.0162	0.6936	-0.0252	0.0383	0.97908	-0.00156486	0.0035712	0.669033	36.1409	0.000307516
SCGFb	Cognitive performance	Weighted median	5e-08	3	-0.0123	0.0149	0.4087	-0.0415	0.0169	0.74175
SCGFb	Cognitive performance	Weighted median	5e-06	14	-0.0113	0.0099	0.2519	-0.0307	0.0081	0.810006
SCGFb	Cortical surface area	Inverse variance weighted	5e-08	3	242.616	393.329	0.5373	-528.309	1013.54	0.959805				7.10747	0.790314
SCGFb	Cortical surface area	Inverse variance weighted	5e-06	12	-182.664	250.638	0.4661	-673.914	308.587	0.930548				7.10747	0.790314
SCGFb	Cortical surface area	MR Egger	5e-08	3	539.578	627.263	0.5478	-689.858	1769.01	0.9994	-108.075	177.827	0.652341	6.33644	0.786249
SCGFb	Cortical surface area	MR Egger	5e-06	12	126.185	431.896	0.7761	-720.331	972.7	0.989669	-80.8371	92.0609	0.400504	6.33644	0.786249
SCGFb	Cortical surface area	Weighted median	5e-08	3	196.476	454.414	0.6655	-694.174	1087.13	0.933371
SCGFb	Cortical surface area	Weighted median	5e-06	12	-65.0965	334.114	0.8455	-719.959	589.766	0.9774
SCGFb	Hippocampal volume	Inverse variance weighted	5e-08	3	-0.0136	0.0633	0.83	-0.1376	0.1104	0.91531				28.2765	0.00503906
SCGFb	Hippocampal volume	Inverse variance weighted	5e-06	13	-0.005	0.0244	0.8369	-0.0528	0.0428	0.9442				28.2765	0.00503906
SCGFb	Hippocampal volume	MR Egger	5e-08	3	-0.1092	0.0687	0.3573	-0.2438	0.0254	0.9653	0.0363561	0.0202054	0.32293	18.6608	0.0674616
SCGFb	Hippocampal volume	MR Egger	5e-06	13	-0.0751	0.036	0.061	-0.1456	-0.0046	0.923245	0.0179147	0.00752464	0.0364493	18.6608	0.0674616
SCGFb	Hippocampal volume	Weighted median	5e-08	3	-0.0339	0.0355	0.3398	-0.1036	0.0357	0.720667
SCGFb	Hippocampal volume	Weighted median	5e-06	13	-0.0021	0.0244	0.9313	-0.0499	0.0457	0.979059
SCGFb	Cortex thickness	Inverse variance weighted	5e-08	3	-0.0038	0.003	0.2042	-0.0096	0.0021	0.959805				14.4052	0.211376
SCGFb	Cortex thickness	Inverse variance weighted	5e-06	12	-0.0018	0.002	0.355	-0.0057	0.002	0.930548				14.4052	0.211376
SCGFb	Cortex thickness	MR Egger	5e-08	3	-0.0063	0.0059	0.4761	-0.0179	0.0052	0.9994	0.000914485	0.00163921	0.67604	14.3871	0.156055
SCGFb	Cortex thickness	MR Egger	5e-06	12	-0.0015	0.0036	0.6848	-0.0085	0.0055	0.989669	-8.6079e-05	0.00076725	0.912892	14.3871	0.156055
SCGFb	Cortex thickness	Weighted median	5e-08	3	-0.0018	0.0035	0.5986	-0.0086	0.005	0.933371
SCGFb	Cortex thickness	Weighted median	5e-06	12	-0.0005	0.0024	0.8283	-0.0053	0.0042	0.9774
SDF1a	Cognitive performance	Inverse variance weighted	5e-06	9	0.025	0.0135	0.0635	-0.0014	0.0513	0.59532				13.4119	0.0984419
SDF1a	Cognitive performance	MR Egger	5e-06	9	0.0386	0.0218	0.1192	-0.004	0.0813	0.698171	-0.00234868	0.00290168	0.444911	12.264	0.0922034
SDF1a	Cognitive performance	Weighted median	5e-06	9	0.0296	0.0138	0.0317	0.0026	0.0566	0.7626
SDF1a	Cortical surface area	Inverse variance weighted	5e-06	7	-820.346	629.001	0.1922	-2053.19	412.497	0.930548				5.14469	0.525395
SDF1a	Cortical surface area	MR Egger	5e-06	7	2265.14	2470.51	0.4013	-2577.06	7107.35	0.989669	-289.411	224.091	0.253012	3.47675	0.626909
SDF1a	Cortical surface area	Weighted median	5e-06	7	-165.269	880.379	0.8511	-1890.81	1560.27	0.9774
SDF1a	Hippocampal volume	Inverse variance weighted	5e-06	8	-0.0028	0.0314	0.9294	-0.0644	0.0588	0.9442				3.38997	0.846738
SDF1a	Hippocampal volume	MR Egger	5e-06	8	0.0422	0.0554	0.4751	-0.0664	0.1509	0.923245	-0.00644539	0.00653998	0.362419	2.41869	0.877454
SDF1a	Hippocampal volume	Weighted median	5e-06	8	0.029	0.0406	0.4749	-0.0506	0.1087	0.845912
SDF1a	Cortex thickness	Inverse variance weighted	5e-06	7	-0.0099	0.0043	0.0211	-0.0183	-0.0015	0.930548				4.95476	0.549628
SDF1a	Cortex thickness	MR Egger	5e-06	7	-0.0117	0.0166	0.5135	-0.0443	0.0209	0.989669	0.000168757	0.00150866	0.915287	4.94225	0.422968
SDF1a	Cortex thickness	Weighted median	5e-06	7	-0.0124	0.0055	0.0249	-0.0232	-0.0016	0.9774
TNFa	Cognitive performance	Inverse variance weighted	5e-06	5	-0.0109	0.0106	0.3039	-0.0317	0.0099	0.732935				6.37558	0.172801
TNFa	Cognitive performance	MR Egger	5e-06	5	-0.0268	0.015	0.1717	-0.0563	0.0026	0.773465	0.00506136	0.0036699	0.26168	3.90177	0.272269
TNFa	Cognitive performance	Weighted median	5e-06	5	-0.0155	0.0116	0.1812	-0.0383	0.0072	0.810006
TNFa	Cortical surface area	Inverse variance weighted	5e-06	5	-145.633	337.11	0.6657	-806.368	515.102	0.930548				2.40196	0.662272
TNFa	Cortical surface area	MR Egger	5e-06	5	275.323	539.253	0.6449	-781.612	1332.26	0.989669	-126.386	126.367	0.39094	1.40166	0.705145
TNFa	Cortical surface area	Weighted median	5e-06	5	-190.529	429.325	0.6572	-1032	650.947	0.9774
TNFa	Hippocampal volume	Inverse variance weighted	5e-06	5	0.0396	0.0223	0.0761	-0.0042	0.0833	0.646889				2.28556	0.6834
TNFa	Hippocampal volume	MR Egger	5e-06	5	0.0618	0.0349	0.1749	-0.0066	0.1302	0.923245	-0.0071406	0.00863184	0.46876	1.60123	0.65911
TNFa	Hippocampal volume	Weighted median	5e-06	5	0.0366	0.0279	0.1896	-0.0181	0.0912	0.845912
TNFa	Cortex thickness	Inverse variance weighted	5e-06	5	0.0028	0.0023	0.2324	-0.0018	0.0073	0.930548				0.358175	0.985756
TNFa	Cortex thickness	MR Egger	5e-06	5	0.004	0.0037	0.3626	-0.0033	0.0112	0.989669	-0.000363765	0.000874145	0.705287	0.185004	0.979973
TNFa	Cortex thickness	Weighted median	5e-06	5	0.0026	0.0027	0.349	-0.0028	0.0079	0.9774
TNFb	Cognitive performance	Inverse variance weighted	5e-06	5	-0.0059	0.0085	0.4879	-0.0225	0.0108	0.908736				6.08817	0.19266
TNFb	Cognitive performance	MR Egger	5e-06	5	-0.0038	0.0212	0.8707	-0.0454	0.0379	0.9814	-0.000629211	0.0055672	0.917153	6.06236	0.108615
TNFb	Cognitive performance	Wald ratio	5e-08	1	0.0039	0.0136	0.7753	-0.0227	0.0305	0.9008
TNFb	Cognitive performance	Weighted median	5e-06	5	0.0017	0.0095	0.8541	-0.0169	0.0204	0.972839
TNFb	Cortical surface area	Inverse variance weighted	5e-06	4	169.605	319.041	0.595	-455.715	794.925	0.930548				2.07464	0.55706
TNFb	Cortical surface area	MR Egger	5e-06	4	645.084	700.071	0.4541	-727.056	2017.22	0.989669	-126.121	165.29	0.525163	1.49243	0.474158
TNFb	Cortical surface area	Wald ratio	5e-08	1	595.992	601.449	0.3217	-582.849	1774.83	0.959805
TNFb	Cortical surface area	Weighted median	5e-06	4	327.43	376.41	0.3844	-410.335	1065.19	0.9774
TNFb	Hippocampal volume	Inverse variance weighted	5e-06	4	-0.0174	0.0207	0.4013	-0.058	0.0232	0.822665				1.893	0.59491
TNFb	Hippocampal volume	MR Egger	5e-06	4	-0.0483	0.0421	0.3701	-0.1308	0.0342	0.923245	0.00886188	0.0105082	0.487827	1.18179	0.553831
TNFb	Hippocampal volume	Wald ratio	5e-08	1	-0.0362	0.0341	0.2882	-0.1031	0.0306	0.8954
TNFb	Hippocampal volume	Weighted median	5e-06	4	-0.0303	0.0244	0.2128	-0.0781	0.0174	0.845912
TNFb	Cortex thickness	Inverse variance weighted	5e-06	4	0.0024	0.0034	0.476	-0.0043	0.0091	0.930548				7.07468	0.0695553
TNFb	Cortex thickness	MR Egger	5e-06	4	-0.0028	0.0081	0.7606	-0.0188	0.0131	0.989669	0.00140744	0.00193047	0.541779	5.58923	0.0611384
TNFb	Cortex thickness	Wald ratio	5e-08	1	-0.0059	0.0042	0.1615	-0.014	0.0023	0.959805
TNFb	Cortex thickness	Weighted median	5e-06	4	0.0031	0.0029	0.293	-0.0026	0.0088	0.9774
TRAIL	Cognitive performance	Inverse variance weighted	5e-08	7	0.0023	0.0064	0.7239	-0.0103	0.0148	0.9008				23.4498	0.135173
TRAIL	Cognitive performance	Inverse variance weighted	5e-06	18	0.0029	0.0047	0.5364	-0.0063	0.0122	0.908736				23.4498	0.135173
TRAIL	Cognitive performance	MR Egger	5e-08	7	0.0374	0.0159	0.065	0.0063	0.0685	0.585	-0.0279168	0.0120012	0.0675328	23.4497	0.102231
TRAIL	Cognitive performance	MR Egger	5e-06	18	0.0029	0.0063	0.6442	-0.0093	0.0152	0.971846	-1.2331e-05	0.00201877	0.995202	23.4497	0.102231
TRAIL	Cognitive performance	Weighted median	5e-08	7	0.0047	0.0067	0.4858	-0.0084	0.0178	0.74175
TRAIL	Cognitive performance	Weighted median	5e-06	18	0.0063	0.0061	0.3017	-0.0057	0.0183	0.810006
TRAIL	Cortical surface area	Inverse variance weighted	5e-08	5	-127.214	285.876	0.6563	-687.531	433.103	0.959805				15.5814	0.211169
TRAIL	Cortical surface area	Inverse variance weighted	5e-06	13	-55.4664	222.416	0.8031	-491.401	380.468	0.930548				15.5814	0.211169
TRAIL	Cortical surface area	MR Egger	5e-08	5	-113.252	970.149	0.9144	-2014.74	1788.24	0.9994	-11.4459	747.881	0.98875	13.1859	0.281348
TRAIL	Cortical surface area	MR Egger	5e-06	13	-277.117	265.054	0.3182	-796.622	242.388	0.989669	99.7007	70.5276	0.185138	13.1859	0.281348
TRAIL	Cortical surface area	Weighted median	5e-08	5	-131.736	299.933	0.6605	-719.606	456.133	0.933371
TRAIL	Cortical surface area	Weighted median	5e-06	13	-153.168	280.767	0.5854	-703.471	397.135	0.9774
TRAIL	Hippocampal volume	Inverse variance weighted	5e-08	6	-0.0014	0.0147	0.9242	-0.0301	0.0273	0.9242				12.9719	0.528739
TRAIL	Hippocampal volume	Inverse variance weighted	5e-06	15	0.0037	0.0119	0.7537	-0.0196	0.027	0.9442				12.9719	0.528739
TRAIL	Hippocampal volume	MR Egger	5e-08	6	-0.0075	0.0539	0.8961	-0.1132	0.0982	0.9653	0.00488662	0.0411208	0.911135	12.9436	0.452175
TRAIL	Hippocampal volume	MR Egger	5e-06	15	0.0053	0.0149	0.731	-0.024	0.0345	0.984397	-0.000754718	0.00449113	0.869133	12.9436	0.452175
TRAIL	Hippocampal volume	Weighted median	5e-08	6	0.0005	0.017	0.9745	-0.0328	0.0339	0.9745
TRAIL	Hippocampal volume	Weighted median	5e-06	15	0.0136	0.0173	0.4325	-0.0204	0.0476	0.845912
TRAIL	Cortex thickness	Inverse variance weighted	5e-08	5	0.0007	0.0018	0.67	-0.0027	0.0042	0.959805				12.0016	0.445552
TRAIL	Cortex thickness	Inverse variance weighted	5e-06	13	0.0005	0.0014	0.7382	-0.0022	0.0031	0.930548				12.0016	0.445552
TRAIL	Cortex thickness	MR Egger	5e-08	5	0.0019	0.0059	0.7644	-0.0096	0.0134	0.9994	-0.000960355	0.00449283	0.844443	11.7685	0.381292
TRAIL	Cortex thickness	MR Egger	5e-06	13	0.0009	0.0017	0.6018	-0.0025	0.0043	0.989669	-0.000213368	0.000457137	0.649788	11.7685	0.381292
TRAIL	Cortex thickness	Weighted median	5e-08	5	0.0002	0.0019	0.9302	-0.0035	0.0038	0.978
TRAIL	Cortex thickness	Weighted median	5e-06	13	0.0009	0.0017	0.6158	-0.0025	0.0043	0.9774
VEGF	Cognitive performance	Inverse variance weighted	5e-08	3	0.0043	0.016	0.7899	-0.0272	0.0357	0.9008				10.1245	0.605038
VEGF	Cognitive performance	Inverse variance weighted	5e-06	13	-0.0042	0.0083	0.6143	-0.0204	0.0121	0.908736				10.1245	0.605038
VEGF	Cognitive performance	MR Egger	5e-08	3	-0.0631	0.0826	0.5843	-0.2249	0.0987	0.9883	0.0084386	0.0101368	0.558039	9.44638	0.580762
VEGF	Cognitive performance	MR Egger	5e-06	13	-0.0251	0.0267	0.3678	-0.0775	0.0273	0.773465	0.00281615	0.00341977	0.427723	9.44638	0.580762
VEGF	Cognitive performance	Weighted median	5e-08	3	0.0088	0.0188	0.64	-0.0281	0.0457	0.822857
VEGF	Cognitive performance	Weighted median	5e-06	13	0.0013	0.0114	0.9069	-0.021	0.0236	0.9963
VEGF	Cortical surface area	Inverse variance weighted	5e-08	3	1527.37	622.834	0.0142	306.615	2748.13	0.2982				24.6945	0.0101028
VEGF	Cortical surface area	Inverse variance weighted	5e-06	12	428.251	507.325	0.3986	-566.107	1422.61	0.930548				24.6945	0.0101028
VEGF	Cortical surface area	MR Egger	5e-08	3	4638.56	3197.77	0.3842	-1629.06	10906.2	0.9994	-392.041	395.234	0.502582	22.6461	0.0121308
VEGF	Cortical surface area	MR Egger	5e-06	12	-1026.32	1612.09	0.5387	-4186.01	2133.37	0.989669	185.684	195.241	0.363999	22.6461	0.0121308
VEGF	Cortical surface area	Weighted median	5e-08	3	1342.99	782.122	0.086	-189.971	2875.95	0.8232
VEGF	Cortical surface area	Weighted median	5e-06	12	751.793	495.242	0.129	-218.881	1722.47	0.9774
VEGF	Hippocampal volume	Inverse variance weighted	5e-08	3	0.0211	0.0429	0.6226	-0.063	0.1053	0.8954				9.49605	0.660078
VEGF	Hippocampal volume	Inverse variance weighted	5e-06	13	0.0363	0.0222	0.1024	-0.0073	0.0799	0.646889				9.49605	0.660078
VEGF	Hippocampal volume	MR Egger	5e-08	3	-0.0169	0.3104	0.9653	-0.6253	0.5915	0.9653	0.00475018	0.0380125	0.920856	9.48137	0.57755
VEGF	Hippocampal volume	MR Egger	5e-06	13	0.0447	0.0725	0.5503	-0.0974	0.1867	0.940096	-0.00106282	0.00877294	0.905759	9.48137	0.57755
VEGF	Hippocampal volume	Weighted median	5e-08	3	0.0322	0.0526	0.5405	-0.0709	0.1353	0.720667
VEGF	Hippocampal volume	Weighted median	5e-06	13	0.0134	0.0311	0.6654	-0.0475	0.0744	0.90938
VEGF	Cortex thickness	Inverse variance weighted	5e-08	3	0.0016	0.0043	0.716	-0.0068	0.01	0.959805				19.106	0.0860034
VEGF	Cortex thickness	Inverse variance weighted	5e-06	13	-0.0038	0.0029	0.1961	-0.0095	0.002	0.930548				19.106	0.0860034
VEGF	Cortex thickness	MR Egger	5e-08	3	-0.0013	0.0226	0.9645	-0.0456	0.0431	0.9994	0.000351966	0.00277004	0.919541	17.8044	0.0862306
VEGF	Cortex thickness	MR Egger	5e-06	13	0.004	0.0092	0.6718	-0.014	0.022	0.989669	-0.00100778	0.00112385	0.389072	17.8044	0.0862306
VEGF	Cortex thickness	Weighted median	5e-08	3	0.0011	0.0047	0.8167	-0.0082	0.0104	0.933371
VEGF	Cortex thickness	Weighted median	5e-06	13	-0.0004	0.0034	0.9096	-0.007	0.0062	0.9774

## Sheet: Table S2
Supplementary table 2 The associations between genetically determined inflammatory markers on different domains of cognitive performance
exposure	outcome	method	sig.level	nsnp	b	se	poriginal	lo_ci	up_ci	padjusted	egger_intercept	se for egger intercept	pval for egger intercept	Q	Q_pval
bNGF	Fluid intelligence score	Inverse variance weighted	5e-06	7	-0.00537097	0.0285275	0.850662	-0.0612848	0.0505428	0.987219				5.52595	0.478326
bNGF	Fluid intelligence score	MR Egger	5e-06	7	0.225705	0.142841	0.174919	-0.0542638	0.505674	0.814344	-0.0346844	0.0210085	0.159656	2.80024	0.730749
bNGF	Fluid intelligence score	Wald ratio	5e-08	1	-0.0516049	0.0582488	0.37565	-0.165773	0.0625627	0.861435
bNGF	Fluid intelligence score	Weighted median	5e-06	7	-0.0175429	0.0368295	0.63384	-0.0897286	0.0546428	0.896119
bNGF	Prospective memory result	Inverse variance weighted	5e-06	7	-0.0102422	0.00804929	0.203217	-0.0260189	0.00553437	0.845625				8.28884	0.217696
bNGF	Prospective memory result	MR Egger	5e-06	7	0.053815	0.0342932	0.177379	-0.0133996	0.12103	0.808061	-0.00961464	0.00504353	0.114926	4.65475	0.459449
bNGF	Prospective memory result	Wald ratio	5e-08	1	0.00426631	0.0139811	0.760253	-0.0231366	0.0316692	0.983149
bNGF	Prospective memory result	Weighted median	5e-06	7	-0.00801906	0.00913113	0.379829	-0.0259161	0.00987796	0.95627
bNGF	Reaction Time	Inverse variance weighted	5e-08	2	-0.0258565									0	1
bNGF	Reaction Time	Inverse variance weighted	5e-06	8	-0.0130406	0.00702529	0.06342	-0.0268102	0.000728977	0.337536				24.4829	0.000936679
bNGF	Reaction Time	MR Egger	5e-06	8	-0.0129318	0.039838	0.756495	-0.0910143	0.0651506	0.916248	-1.77941e-05	0.0063988	0.997871	24.4829	0.000425514
bNGF	Reaction Time	Weighted median	5e-06	8	-0.00960918	0.00578148	0.0965001	-0.0209409	0.00172251	0.659451
CTACK	Fluid intelligence score	Inverse variance weighted	5e-08	3	0.00488996	0.026018	0.85092	-0.0461054	0.0558853	0.920785				2.28422	0.319145
CTACK	Fluid intelligence score	Inverse variance weighted	5e-06	10	0.0142562	0.0183109	0.436239	-0.0216332	0.0501455	0.802265				4.93749	0.839723
CTACK	Fluid intelligence score	MR Egger	5e-08	3	0.0762946	0.0571172	0.409111	-0.0356551	0.188244	0.932617	-0.0255165	0.0184639	0.398775	0.374381	0.540626
CTACK	Fluid intelligence score	MR Egger	5e-06	10	0.0255173	0.0400763	0.542095	-0.0530323	0.104067	0.896991	-0.00367588	0.0116365	0.760168	4.8377	0.774774
CTACK	Fluid intelligence score	Weighted median	5e-08	3	0.0164286	0.0284123	0.563113	-0.0392594	0.0721167	0.731689
CTACK	Fluid intelligence score	Weighted median	5e-06	10	0.0140329	0.0234023	0.548749	-0.0318357	0.0599014	0.889838
CTACK	Prospective memory result	Inverse variance weighted	5e-08	3	0.000226286	0.00584253	0.969105	-0.0112251	0.0116777	0.983149				1.29558	0.523201
CTACK	Prospective memory result	Inverse variance weighted	5e-06	10	-0.00134848	0.00439534	0.758998	-0.00996335	0.00726639	0.930147				4.91229	0.841886
CTACK	Prospective memory result	MR Egger	5e-08	3	-0.0138083	0.0137083	0.497687	-0.0406767	0.01306	0.917943	0.00501612	0.00443224	0.460708	0.0147516	0.90333
CTACK	Prospective memory result	MR Egger	5e-06	10	-0.0119064	0.00961991	0.250924	-0.0307615	0.00694858	0.945285	0.00344642	0.00279328	0.252284	3.38996	0.90756
CTACK	Prospective memory result	Weighted median	5e-08	3	-0.00324129	0.00678664	0.632936	-0.0165431	0.0100605	0.969504
CTACK	Prospective memory result	Weighted median	5e-06	10	-0.0032545	0.00578662	0.573831	-0.0145963	0.00808727	0.95627
CTACK	Reaction Time	Inverse variance weighted	5e-08	4	-0.00169258	0.00168929	0.31637	-0.00500359	0.00161843	0.579525				0.0469527	0.997332
CTACK	Reaction Time	Inverse variance weighted	5e-06	10	-0.000290936	0.00157923	0.853836	-0.00338622	0.00280435	0.986395				12.7108	0.176134
CTACK	Reaction Time	MR Egger	5e-08	4	-0.00592411	0.0196014	0.791011	-0.0443428	0.0324946	0.856928	0.00208468	0.00962076	0.848547	2.46519e-32	1
CTACK	Reaction Time	MR Egger	5e-06	10	-0.00883803	0.00381869	0.0493477	-0.0163227	-0.00135341	0.493477	0.00366231	0.00153399	0.0440309	7.01092	0.535455
CTACK	Reaction Time	Weighted median	5e-08	4	-0.00181313	0.00186285	0.330399	-0.00546431	0.00183805	0.429519
CTACK	Reaction Time	Weighted median	5e-06	10	-0.00193371	0.0016499	0.241188	-0.00516751	0.00130008	0.80349
Eotaxin	Fluid intelligence score	Inverse variance weighted	5e-08	3	0.0238928	0.0428803	0.577393	-0.0601527	0.107938	0.874911				0.488712	0.783209
Eotaxin	Fluid intelligence score	Inverse variance weighted	5e-06	15	-0.0331437	0.025479	0.193319	-0.0830826	0.0167952	0.802265				12.8426	0.538954
Eotaxin	Fluid intelligence score	MR Egger	5e-08	3	-0.138005	1.29897	0.932617	-2.68399	2.40798	0.932617	0.0264195	0.211859	0.921019	0.473161	0.491536
Eotaxin	Fluid intelligence score	MR Egger	5e-06	15	0.198879	0.115776	0.109545	-0.0280419	0.4258	0.814344	-0.0299563	0.0145813	0.0606101	8.6219	0.800863
Eotaxin	Fluid intelligence score	Weighted median	5e-08	3	0.0155659	0.0453975	0.731689	-0.0734132	0.104545	0.731689
Eotaxin	Fluid intelligence score	Weighted median	5e-06	15	-0.0020312	0.0363338	0.955418	-0.0732454	0.069183	0.987767
Eotaxin	Prospective memory result	Inverse variance weighted	5e-08	3	-0.00241869	0.0134916	0.857722	-0.0288621	0.0240248	0.983149				3.4376	0.179281
Eotaxin	Prospective memory result	Inverse variance weighted	5e-06	15	-0.00356719	0.0066452	0.591401	-0.0165918	0.00945741	0.923274				16.5296	0.282113
Eotaxin	Prospective memory result	MR Egger	5e-08	3	-0.580177	0.311789	0.313931	-1.19128	0.0309302	0.917943	0.0942813	0.0508515	0.314896	9.71009e-05	0.992138
Eotaxin	Prospective memory result	MR Egger	5e-06	15	-0.0424998	0.0293136	0.170799	-0.0999544	0.0149548	0.808061	0.00502682	0.00369205	0.196479	14.4667	0.341817
Eotaxin	Prospective memory result	Weighted median	5e-08	3	0.0036233	0.0126217	0.77406	-0.0211153	0.0283619	0.969504
Eotaxin	Prospective memory result	Weighted median	5e-06	15	-0.00775934	0.00888335	0.382407	-0.0251707	0.00965203	0.95627
Eotaxin	Reaction Time	Inverse variance weighted	5e-08	6	-0.0120544	0.00619693	0.0517479	-0.0242004	9.15609e-05	0.443869				10.8661	0.0541007
Eotaxin	Reaction Time	Inverse variance weighted	5e-06	17	-0.00484346	0.00443321	0.274596	-0.0135325	0.00384563	0.750562				34.8862	0.00411924
Eotaxin	Reaction Time	MR Egger	5e-08	6	0.324257	0.106297	0.0380102	0.115915	0.532599	0.164711	-0.0553236	0.0174723	0.033976	0.84022	0.932976
Eotaxin	Reaction Time	MR Egger	5e-06	17	-0.0198493	0.02055	0.349409	-0.0601273	0.0204287	0.836955	0.00210888	0.0028181	0.46583	33.6306	0.00383603
Eotaxin	Reaction Time	Weighted median	5e-08	6	-0.013823	0.00646955	0.0326287	-0.0265033	-0.00114267	0.0971521
Eotaxin	Reaction Time	Weighted median	5e-06	17	-0.00202027	0.00456958	0.658408	-0.0109767	0.00693612	0.820847
FGFBasic	Fluid intelligence score	Inverse variance weighted	5e-06	6	-0.0607413	0.074316	0.413735	-0.206401	0.0849181	0.802265				10.655	0.0586662
FGFBasic	Fluid intelligence score	MR Egger	5e-06	6	0.0352387	0.13847	0.811668	-0.236163	0.306641	0.965486	-0.0148113	0.01779	0.451913	9.0813	0.0590993
FGFBasic	Fluid intelligence score	Weighted median	5e-06	6	-0.0357064	0.0695533	0.607694	-0.172031	0.100618	0.889838
FGFBasic	Prospective memory result	Inverse variance weighted	5e-06	6	0.0101356	0.012364	0.412351	-0.0140979	0.034369	0.923274				5.11428	0.402093
FGFBasic	Prospective memory result	MR Egger	5e-06	6	-0.0166033	0.0220762	0.493832	-0.0598727	0.0266661	0.975085	0.00412409	0.0028352	0.219465	2.99841	0.558092
FGFBasic	Prospective memory result	Weighted median	5e-06	6	0.00542961	0.0155398	0.726789	-0.0250285	0.0358877	0.99338
FGFBasic	Reaction Time	Inverse variance weighted	5e-06	2	-0.0252256	0.0136828	0.0652416	-0.0520438	0.00159269	0.337536				0.52087	0.470471
GCSF	Fluid intelligence score	Inverse variance weighted	5e-06	8	-0.0718762	0.0254221	0.00469408	-0.121704	-0.0220489	0.0962287				7.02916	0.42585
GCSF	Fluid intelligence score	MR Egger	5e-06	8	-0.0731097	0.0365382	0.0923096	-0.144725	-0.00149484	0.814344	0.000359165	0.00702112	0.960863	7.0261	0.318441
GCSF	Fluid intelligence score	Weighted median	5e-06	8	-0.082506	0.036228	0.0227617	-0.153513	-0.0114991	0.466616
GCSF	Prospective memory result	Inverse variance weighted	5e-06	8	0.00771513	0.0060877	0.205037	-0.00421676	0.019647	0.845625				3.74796	0.808307
GCSF	Prospective memory result	MR Egger	5e-06	8	0.00633703	0.00810193	0.463858	-0.00954274	0.0222168	0.975085	0.000401451	0.00155737	0.805194	3.68151	0.719685
GCSF	Prospective memory result	Weighted median	5e-06	8	0.00466341	0.00778801	0.549311	-0.0106011	0.0199279	0.95627
GCSF	Reaction Time	Inverse variance weighted	5e-06	5	-0.00962864	0.00527598	0.0680018	-0.0199696	0.000712284	0.337536				0.647915	0.957593
GCSF	Reaction Time	MR Egger	5e-06	5	-0.0092456	0.0103335	0.436862	-0.0294992	0.011008	0.836955	-6.32548e-05	0.00146726	0.968322	0.646056	0.885813
GCSF	Reaction Time	Weighted median	5e-06	5	-0.00927289	0.00663109	0.161994	-0.0222698	0.00372404	0.659451
GROa	Fluid intelligence score	Inverse variance weighted	5e-08	2	-0.036044	0.0410991	0.380485	-0.116598	0.0445102	0.861435				2.6824	0.101462
GROa	Fluid intelligence score	Inverse variance weighted	5e-06	10	-0.031885	0.0170061	0.0608042	-0.065217	0.00144694	0.623243				8.71548	0.463941
GROa	Fluid intelligence score	MR Egger	5e-06	10	-0.0112099	0.03246	0.738739	-0.0748315	0.0524116	0.965486	-0.00676028	0.00900994	0.474552	8.14248	0.419677
GROa	Fluid intelligence score	Weighted median	5e-06	10	-0.0171233	0.0215125	0.426049	-0.0592879	0.0250412	0.889838
GROa	Prospective memory result	Inverse variance weighted	5e-08	2	0.00204064	0.00602231	0.734725	-0.00976308	0.0138444	0.983149				0.588117	0.443148
GROa	Prospective memory result	Inverse variance weighted	5e-06	10	0.00290489	0.00409059	0.477617	-0.00511266	0.0109224	0.923274				9.04426	0.433199
GROa	Prospective memory result	MR Egger	5e-06	10	0.0075079	0.00798258	0.37447	-0.00813795	0.0231538	0.954244	-0.00150537	0.00221625	0.516151	8.55111	0.381566
GROa	Prospective memory result	Weighted median	5e-06	10	0.000208386	0.00548286	0.969682	-0.010538	0.0109548	0.996304
GROa	Reaction Time	Inverse variance weighted	5e-08	4	-0.00506099	0.00893341	0.571038	-0.0225705	0.0124485	0.77498				24.9606	1.5736e-05
GROa	Reaction Time	Inverse variance weighted	5e-06	12	0.00107602	0.00207901	0.604764	-0.00299884	0.00515088	0.934407				35.7147	0.000188747
GROa	Reaction Time	MR Egger	5e-08	4	-0.0412579	0.00787928	0.0345907	-0.0567012	-0.0258145	0.164711	0.0112965	0.00226109	0.0378058	3.9443e-31	1
GROa	Reaction Time	MR Egger	5e-06	12	-0.00202833	0.00425323	0.64369	-0.0103647	0.00630801	0.836955	0.00152675	0.00181697	0.420394	33.3593	0.000236979
GROa	Reaction Time	Weighted median	5e-08	4	-0.0115458	0.00347985	0.000907004	-0.0183663	-0.00472525	0.011791
GROa	Reaction Time	Weighted median	5e-06	12	0.00116781	0.00158494	0.461236	-0.00193868	0.00427429	0.80349
HGF	Fluid intelligence score	Inverse variance weighted	5e-08	2	0.0441906	0.103459	0.669284	-0.158589	0.24697	0.874911				4.49929	0.0339088
HGF	Fluid intelligence score	Inverse variance weighted	5e-06	9	0.0366742	0.0307496	0.232999	-0.0235951	0.0969435	0.802265				6.83775	0.554236
HGF	Fluid intelligence score	MR Egger	5e-06	9	0.0964445	0.0773015	0.25228	-0.0550664	0.247955	0.844319	-0.0100881	0.0119703	0.427218	6.12751	0.524943
HGF	Fluid intelligence score	Weighted median	5e-06	9	0.0477155	0.0420082	0.256015	-0.0346206	0.130051	0.889838
HGF	Prospective memory result	Inverse variance weighted	5e-08	2	-0.00616482	0.011711	0.5986	-0.0291183	0.0167886	0.983149				0.00970594	0.92152
HGF	Prospective memory result	Inverse variance weighted	5e-06	9	-0.0157318	0.0094329	0.0953639	-0.0342203	0.0027567	0.845625				13.0597	0.109813
HGF	Prospective memory result	MR Egger	5e-06	9	-0.00792323	0.0251493	0.761909	-0.0572159	0.0413694	0.975085	-0.0013179	0.00389442	0.744981	12.8494	0.0758626
HGF	Prospective memory result	Weighted median	5e-06	9	-0.00727253	0.0104	0.484374	-0.0276564	0.0131114	0.95627
HGF	Reaction Time	Inverse variance weighted	5e-08	4	0.00414151	0.00613694	0.499772	-0.0078869	0.0161699	0.730436				8.87373	0.0310177
HGF	Reaction Time	Inverse variance weighted	5e-06	9	0.000274562	0.00405478	0.946014	-0.00767281	0.00822193	0.986395				16.7625	0.0326791
HGF	Reaction Time	MR Egger	5e-08	4	0.0350114	0.0109601	0.0856004	0.0135297	0.0564931	0.226977	-0.00790691	0.00265432	0.0966338	1.57772e-30	1
HGF	Reaction Time	MR Egger	5e-06	9	0.0260303	0.00758906	0.0109855	0.0111558	0.0409049	0.21971	-0.00569103	0.00155848	0.00815997	3.42791	0.842801
HGF	Reaction Time	Weighted median	5e-08	4	0.00927279	0.00414881	0.0254143	0.00114112	0.0174045	0.0971521
HGF	Reaction Time	Weighted median	5e-06	9	0.0062564	0.00402843	0.120409	-0.00163933	0.0141521	0.659451
IFNg	Fluid intelligence score	Inverse variance weighted	5e-06	8	-0.026542	0.0555001	0.632484	-0.135322	0.0822381	0.982017				11.655	0.112491
IFNg	Fluid intelligence score	MR Egger	5e-06	8	0.105927	0.163292	0.540552	-0.214126	0.42598	0.896991	-0.0170044	0.0196649	0.420422	10.3635	0.110155
IFNg	Fluid intelligence score	Weighted median	5e-06	8	-0.038578	0.0651999	0.55406	-0.16637	0.0892139	0.889838
IFNg	Prospective memory result	Inverse variance weighted	5e-06	8	-0.0136878	0.010324	0.184897	-0.0339229	0.00654719	0.845625				4.15456	0.761813
IFNg	Prospective memory result	MR Egger	5e-06	8	-0.0356075	0.0298153	0.27744	-0.0940455	0.0228305	0.947919	0.00281406	0.00359091	0.463042	3.54043	0.738583
IFNg	Prospective memory result	Weighted median	5e-06	8	-0.00798577	0.0136533	0.558616	-0.0347462	0.0187747	0.95627
IFNg	Reaction Time	Inverse variance weighted	5e-06	4	0.00371569	0.0042713	0.384344	-0.00465606	0.0120874	0.875451				2.19612	0.532713
IFNg	Reaction Time	MR Egger	5e-06	4	0.0079962	0.0134195	0.611719	-0.0183061	0.0342985	0.836955	-0.000913238	0.00270816	0.768054	2.07797	0.353813
IFNg	Reaction Time	Weighted median	5e-06	4	0.00295442	0.00517344	0.567949	-0.00718552	0.0130944	0.80349
IL10	Fluid intelligence score	Inverse variance weighted	5e-06	5	-0.0349718	0.119863	0.770467	-0.269903	0.19996	0.982017				21.6643	0.000233729
IL10	Fluid intelligence score	MR Egger	5e-06	5	-1.40379	0.504776	0.0689328	-2.39315	-0.414425	0.814344	0.127721	0.0465916	0.0712613	6.18119	0.10312
IL10	Fluid intelligence score	Weighted median	5e-06	5	-0.0338738	0.0814418	0.677464	-0.1935	0.125752	0.924688
IL10	Prospective memory result	Inverse variance weighted	5e-06	5	0.00493725	0.0127279	0.698085	-0.0200095	0.029884	0.923274				4.2401	0.374486
IL10	Prospective memory result	MR Egger	5e-06	5	0.163154	0.084405	0.148729	-0.00227953	0.328588	0.808061	-0.0147626	0.00779058	0.154401	0.649331	0.885052
IL10	Prospective memory result	Weighted median	5e-06	5	-0.00314922	0.0173735	0.856159	-0.0372013	0.0309029	0.996304
IL10	Reaction Time	Inverse variance weighted	5e-06	5	-0.0054435	0.0141706	0.700874	-0.0332179	0.0223309	0.954744				12.1586	0.0162097
IL10	Reaction Time	MR Egger	5e-06	5	0.165232	0.0503093	0.046275	0.0666258	0.263838	0.493477	-0.0167316	0.00486712	0.0413057	0.340963	0.952149
IL10	Reaction Time	Weighted median	5e-06	5	-0.0067639	0.0111644	0.544618	-0.0286461	0.0151183	0.80349
IL12p70	Fluid intelligence score	Inverse variance weighted	5e-06	9	0.0575221	0.0743746	0.43928	-0.0882521	0.203296	0.802265				34.3693	3.48208e-05
IL12p70	Fluid intelligence score	MR Egger	5e-06	9	-0.0528268	0.163036	0.75539	-0.372378	0.266724	0.965486	0.0140527	0.0183434	0.468664	31.7106	4.59527e-05
IL12p70	Fluid intelligence score	Weighted median	5e-06	9	-0.0473548	0.0591323	0.423231	-0.163254	0.0685444	0.889838
IL12p70	Prospective memory result	Inverse variance weighted	5e-06	9	0.00751512	0.00861571	0.383068	-0.00937167	0.0244019	0.923274				7.28882	0.505816
IL12p70	Prospective memory result	MR Egger	5e-06	9	0.00862231	0.0187707	0.659908	-0.0281683	0.045413	0.975085	-0.000140952	0.0021115	0.948644	7.28418	0.399903
IL12p70	Prospective memory result	Weighted median	5e-06	9	0.0104322	0.0118095	0.377033	-0.0127144	0.0335789	0.95627
IL12p70	Reaction Time	Inverse variance weighted	5e-06	5	-0.00553097	0.00293103	0.0591553	-0.0112758	0.000213857	0.337536				2.0829	0.720515
IL12p70	Reaction Time	MR Egger	5e-06	5	-0.00357037	0.00441808	0.478156	-0.0122298	0.00508908	0.836955	-0.000681613	0.00114929	0.594871	1.73116	0.630028
IL12p70	Reaction Time	Weighted median	5e-06	5	-0.0051823	0.00373122	0.164863	-0.0124955	0.0021309	0.659451
IL13	Fluid intelligence score	Inverse variance weighted	5e-06	9	0.0239645	0.031935	0.453004	-0.038628	0.0865571	0.802265				17.0262	0.0298376
IL13	Fluid intelligence score	MR Egger	5e-06	9	0.0349353	0.0530995	0.531621	-0.0691397	0.13901	0.896991	-0.00330922	0.0123117	0.795843	16.8523	0.0183741
IL13	Fluid intelligence score	Weighted median	5e-06	9	0.0321815	0.0318717	0.312628	-0.0302869	0.09465	0.889838
IL13	Prospective memory result	Inverse variance weighted	5e-06	9	0.00384805	0.00525403	0.463925	-0.00644986	0.014146	0.923274				7.91314	0.442
IL13	Prospective memory result	MR Egger	5e-06	9	0.00801128	0.00849062	0.37682	-0.00863035	0.0246529	0.954244	-0.00125591	0.00196892	0.543853	7.47846	0.380816
IL13	Prospective memory result	Weighted median	5e-06	9	0.00794804	0.00725978	0.273602	-0.00628112	0.0221772	0.95627
IL13	Reaction Time	Inverse variance weighted	5e-06	7	0.000446342	0.00156013	0.774807	-0.00261152	0.0035042	0.96264				7.74716	0.257218
IL13	Reaction Time	MR Egger	5e-06	7	-9.73672e-05	0.00276888	0.973309	-0.00552437	0.00532963	0.973309	0.00031818	0.00127965	0.813524	7.65254	0.176453
IL13	Reaction Time	Weighted median	5e-06	7	0.000274403	0.00159876	0.863725	-0.00285917	0.00340798	0.909184
IL16	Fluid intelligence score	Inverse variance weighted	5e-08	2	0.0159274	0.0202134	0.430718	-0.0236908	0.0555457	0.861435				0.177404	0.673614
IL16	Fluid intelligence score	Inverse variance weighted	5e-06	10	-0.00635817	0.0181172	0.725628	-0.0418678	0.0291515	0.982017				14.1186	0.118169
IL16	Fluid intelligence score	MR Egger	5e-06	10	0.0119427	0.0296368	0.697527	-0.0461455	0.0700308	0.965486	-0.00804381	0.0101744	0.451979	13.0954	0.108608
IL16	Fluid intelligence score	Weighted median	5e-06	10	0.00733478	0.0190954	0.700894	-0.0300921	0.0447617	0.924688
IL16	Prospective memory result	Inverse variance weighted	5e-08	2	-0.00163098	0.00699079	0.815525	-0.0153329	0.012071	0.983149				2.07635	0.149597
IL16	Prospective memory result	Inverse variance weighted	5e-06	10	-0.000494895	0.00404299	0.902576	-0.00841915	0.00742936	0.930147				12.2022	0.202147
IL16	Prospective memory result	MR Egger	5e-06	10	-0.0108854	0.00555974	0.0859374	-0.0217825	1.17113e-05	0.808061	0.00456747	0.00190875	0.0436568	6.4762	0.594049
IL16	Prospective memory result	Weighted median	5e-06	10	-0.00385103	0.00448476	0.390509	-0.0126412	0.00493909	0.95627
IL16	Reaction Time	Inverse variance weighted	5e-08	4	0.00249362	0.00165463	0.131797	-0.00074946	0.0057367	0.443869				0.00338619	0.999948
IL16	Reaction Time	Inverse variance weighted	5e-06	10	0.000883509	0.00116454	0.448045	-0.00139898	0.003166	0.875835				4.3122	0.889689
IL16	Reaction Time	MR Egger	5e-08	4	0.00235408						8.66146e-05			0	1
IL16	Reaction Time	MR Egger	5e-06	10	0.0027214	0.00229077	0.268909	-0.00176851	0.00721131	0.836955	-0.000966717	0.00103762	0.378765	3.44419	0.903477
IL16	Reaction Time	Weighted median	5e-08	4	0.00247318	0.00177023	0.162383	-0.000996457	0.00594283	0.23713
IL16	Reaction Time	Weighted median	5e-06	10	0.00130281	0.00145916	0.371936	-0.00155714	0.00416276	0.80349
IL17	Fluid intelligence score	Inverse variance weighted	5e-06	9	0.0307462	0.0332111	0.35456	-0.0343476	0.0958399	0.802265				8.02646	0.43089
IL17	Fluid intelligence score	MR Egger	5e-06	9	-0.00129014	0.068534	0.985506	-0.135617	0.133036	0.986422	0.00634235	0.0116909	0.604305	7.70261	0.359547
IL17	Fluid intelligence score	Wald ratio	5e-08	1	-0.0770263	0.085826	0.369468	-0.245245	0.0911927	0.861435
IL17	Fluid intelligence score	Weighted median	5e-06	9	0.00215884	0.0474028	0.963675	-0.0907506	0.0950683	0.987767
IL17	Prospective memory result	Inverse variance weighted	5e-06	9	0.00132427	0.0113924	0.907461	-0.0210048	0.0236533	0.930147				16.3849	0.0371908
IL17	Prospective memory result	MR Egger	5e-06	9	-0.00166806	0.0239673	0.946461	-0.048644	0.0453079	0.975085	0.000592241	0.00408764	0.888885	16.3359	0.0222184
IL17	Prospective memory result	Wald ratio	5e-08	1	0.0406407	0.0205968	0.0484771	0.000271093	0.0810104	0.983149
IL17	Prospective memory result	Weighted median	5e-06	9	-0.00726005	0.0122165	0.552322	-0.0312043	0.0166842	0.95627
IL17	Reaction Time	Inverse variance weighted	5e-06	5	-0.000692423	0.0021304	0.745166	-0.004868	0.00348316	0.954744				0.847638	0.93195
IL17	Reaction Time	MR Egger	5e-06	5	-0.00321868	0.00467913	0.540943	-0.0123898	0.00595242	0.836955	0.000972785	0.00160421	0.587062	0.479922	0.92328
IL17	Reaction Time	Weighted median	5e-06	5	-0.00107102	0.00257278	0.677199	-0.00611367	0.00397163	0.820847
IL18	Fluid intelligence score	Inverse variance weighted	5e-08	4	0.0295527	0.0310606	0.341375	-0.0313261	0.0904315	0.861435				4.78285	0.188406
IL18	Fluid intelligence score	Inverse variance weighted	5e-06	17	-0.00188939	0.0190928	0.921172	-0.0393113	0.0355325	0.987219				28.411	0.0282243
IL18	Fluid intelligence score	MR Egger	5e-08	4	-0.181505	0.270326	0.571111	-0.711344	0.348334	0.932617	0.0564686	0.0717769	0.513861	3.65252	0.161015
IL18	Fluid intelligence score	MR Egger	5e-06	17	-0.00364303	0.0382402	0.925364	-0.0785938	0.0713078	0.986422	0.000468898	0.00876089	0.958022	28.4055	0.0191641
IL18	Fluid intelligence score	Weighted median	5e-08	4	0.0205388	0.0340344	0.546194	-0.0461685	0.0872461	0.731689
IL18	Fluid intelligence score	Weighted median	5e-06	17	-0.0183661	0.022209	0.408256	-0.0618957	0.0251635	0.889838
IL18	Prospective memory result	Inverse variance weighted	5e-08	4	-0.00320025	0.00812716	0.693749	-0.0191295	0.012729	0.983149				5.68314	0.128086
IL18	Prospective memory result	Inverse variance weighted	5e-06	17	-0.00143047	0.0034388	0.677424	-0.00817051	0.00530957	0.923274				15.8871	0.460868
IL18	Prospective memory result	MR Egger	5e-08	4	-0.00958672	0.0808491	0.916448	-0.168051	0.148877	0.917943	0.00170858	0.0214657	0.943806	5.66519	0.0588599
IL18	Prospective memory result	MR Egger	5e-06	17	-0.00204136	0.00686053	0.770127	-0.015488	0.0114053	0.975085	0.000163375	0.00157202	0.918604	15.8757	0.390362
IL18	Prospective memory result	Weighted median	5e-08	4	0.00175871	0.00780403	0.8217	-0.0135372	0.0170546	0.969504
IL18	Prospective memory result	Weighted median	5e-06	17	-0.00248051	0.00472251	0.599408	-0.0117366	0.00677562	0.95627
IL18	Reaction Time	Inverse variance weighted	5e-08	8	0.00134861	0.00184002	0.463601	-0.00225783	0.00495505	0.730436				7.93819	0.338076
IL18	Reaction Time	Inverse variance weighted	5e-06	19	-0.00137541	0.00106122	0.194954	-0.00345539	0.000704581	0.666091				21.4385	0.257872
IL18	Reaction Time	MR Egger	5e-08	8	-0.00681889	0.00723903	0.382574	-0.0210074	0.0073696	0.552607	0.00279877	0.00240315	0.288377	6.47456	0.372178
IL18	Reaction Time	MR Egger	5e-06	19	-0.0056541	0.00194026	0.00966912	-0.009457	-0.0018512	0.21971	0.00193975	0.000761174	0.0207797	14.9443	0.599493
IL18	Reaction Time	Weighted median	5e-08	8	-0.000215182	0.00218004	0.921372	-0.00448806	0.0040577	0.921372
IL18	Reaction Time	Weighted median	5e-06	19	-0.00199032	0.00137149	0.14672	-0.00467843	0.000697792	0.659451
IL1b	Fluid intelligence score	Inverse variance weighted	5e-06	6	0.0269198	0.0329762	0.414306	-0.0377136	0.0915532	0.802265				2.5766	0.764917
IL1b	Fluid intelligence score	MR Egger	5e-06	6	-0.0040225	0.0763798	0.960524	-0.153727	0.145682	0.986422	0.00566333	0.0126097	0.6766	2.37489	0.66717
IL1b	Fluid intelligence score	Weighted median	5e-06	6	0.0444887	0.0441621	0.313744	-0.042069	0.131046	0.889838
IL1b	Prospective memory result	Inverse variance weighted	5e-06	6	-0.00156386	0.00791628	0.843398	-0.0170798	0.0139521	0.930147				4.70312	0.453175
IL1b	Prospective memory result	MR Egger	5e-06	6	-0.0174292	0.018336	0.395662	-0.0533678	0.0185094	0.954244	0.00290347	0.00302677	0.391749	3.78294	0.436178
IL1b	Prospective memory result	Weighted median	5e-06	6	-0.00630884	0.00986882	0.522647	-0.0256517	0.013034	0.95627
IL1b	Reaction Time	Inverse variance weighted	5e-06	4	0.00812037	0.0112386	0.46996	-0.0139073	0.030148	0.875835				18.1524	0.000409139
IL1b	Reaction Time	MR Egger	5e-06	4	0.0333359	0.02338	0.290006	-0.0124888	0.0791606	0.836955	-0.00535068	0.00443566	0.351039	10.5075	0.0052279
IL1b	Reaction Time	Weighted median	5e-06	4	0.00252149	0.00753844	0.738014	-0.0122539	0.0172968	0.868252
IL1ra	Fluid intelligence score	Inverse variance weighted	5e-06	7	0.00999613	0.0324111	0.757765	-0.0535296	0.0735219	0.982017				7.1949	0.303199
IL1ra	Fluid intelligence score	MR Egger	5e-06	7	-0.146646	0.10155	0.208322	-0.345683	0.0523912	0.814344	0.0250926	0.015561	0.167765	4.59465	0.467321
IL1ra	Fluid intelligence score	Weighted median	5e-06	7	0.0338598	0.0394692	0.39096	-0.0434998	0.111219	0.889838
IL1ra	Prospective memory result	Inverse variance weighted	5e-06	7	-0.00465853	0.00932684	0.617444	-0.0229391	0.0136221	0.923274				10.3359	0.111203
IL1ra	Prospective memory result	MR Egger	5e-06	7	0.0078333	0.0345724	0.829725	-0.0599285	0.0755951	0.975085	-0.00200084	0.0052972	0.721144	10.0491	0.0738555
IL1ra	Prospective memory result	Weighted median	5e-06	7	4.46364e-05	0.00963561	0.996304	-0.0188412	0.0189304	0.996304
IL1ra	Reaction Time	Inverse variance weighted	5e-06	5	0.00175663	0.00388235	0.650934	-0.00585277	0.00936603	0.934407				1.24112	0.871283
IL1ra	Reaction Time	MR Egger	5e-06	5	-0.0025493	0.0134223	0.861489	-0.0288571	0.0237585	0.916248	0.000853901	0.00254798	0.759593	1.12881	0.770124
IL1ra	Reaction Time	Weighted median	5e-06	5	0.00105174	0.0047259	0.823886	-0.00821102	0.0103145	0.909184
IL2	Fluid intelligence score	Inverse variance weighted	5e-06	7	-0.000717125	0.0262368	0.978194	-0.0521413	0.0507071	0.987219				2.91169	0.819847
IL2	Fluid intelligence score	MR Egger	5e-06	7	-0.0101977	0.047976	0.840066	-0.104231	0.0838352	0.965486	0.001884	0.00798193	0.822771	2.85598	0.722178
IL2	Fluid intelligence score	Weighted median	5e-06	7	-0.000214412	0.0332317	0.994852	-0.0653486	0.0649198	0.994852
IL2	Prospective memory result	Inverse variance weighted	5e-06	7	-0.00391229	0.00753942	0.603823	-0.0186896	0.010865	0.923274				8.60013	0.197347
IL2	Prospective memory result	MR Egger	5e-06	7	-0.0238179	0.0115111	0.0933421	-0.0463796	-0.00125627	0.808061	0.0039577	0.0019158	0.0937368	4.33252	0.502599
IL2	Prospective memory result	Weighted median	5e-06	7	-0.00520777	0.00902065	0.563726	-0.0228882	0.0124727	0.95627
IL2	Reaction Time	Inverse variance weighted	5e-06	6	-0.0013682	0.0026476	0.605317	-0.00655749	0.00382109	0.934407				8.63641	0.124475
IL2	Reaction Time	MR Egger	5e-06	6	-0.00125034	0.00483076	0.808541	-0.0107186	0.00821795	0.916248	-5.12313e-05	0.00165959	0.976852	8.63435	0.0709179
IL2	Reaction Time	Weighted median	5e-06	6	-0.00151175	0.00230472	0.511865	-0.006029	0.0030055	0.80349
IL2ra	Fluid intelligence score	Inverse variance weighted	5e-06	7	0.0085985	0.0235719	0.715277	-0.0376024	0.0547994	0.982017				9.82999	0.131997
IL2ra	Fluid intelligence score	MR Egger	5e-06	7	-0.000731027	0.0408731	0.986422	-0.0808424	0.0793803	0.986422	0.0038536	0.0131602	0.78142	9.66426	0.0853269
IL2ra	Fluid intelligence score	Wald ratio	5e-08	1	-0.0344028	0.0255353	0.177895	-0.0844519	0.0156464	0.861435
IL2ra	Fluid intelligence score	Weighted median	5e-06	7	0.0132144	0.0248669	0.595139	-0.0355248	0.0619536	0.889838
IL2ra	Prospective memory result	Inverse variance weighted	5e-06	7	-0.00625276	0.00506293	0.216827	-0.0161761	0.00367058	0.845625				7.87345	0.247522
IL2ra	Prospective memory result	MR Egger	5e-06	7	0.00199339	0.00748417	0.800606	-0.0126756	0.0166624	0.975085	-0.00340641	0.00240995	0.216641	5.62556	0.344374
IL2ra	Prospective memory result	Wald ratio	5e-08	1	-0.00347179	0.00612821	0.571035	-0.0154831	0.00853949	0.983149
IL2ra	Prospective memory result	Weighted median	5e-06	7	-0.00582125	0.00554613	0.2939	-0.0166917	0.00504917	0.95627
IL2ra	Reaction Time	Inverse variance weighted	5e-08	2	-0.0019062	0.00190062	0.315893	-0.00563141	0.00181902	0.579525				1.2326e-32	1
IL2ra	Reaction Time	Inverse variance weighted	5e-06	7	-0.00128374	0.00122852	0.296047	-0.00369165	0.00112416	0.75862				7.06998	0.314424
IL2ra	Reaction Time	MR Egger	5e-06	7	-0.00508348	0.0023941	0.0871367	-0.00977593	-0.000391039	0.614539	0.00241316	0.00133985	0.131576	3.82612	0.574713
IL2ra	Reaction Time	Weighted median	5e-06	7	-0.0019062	0.00133665	0.15384	-0.00452603	0.000713637	0.659451
IL4	Fluid intelligence score	Inverse variance weighted	5e-06	10	0.0260649	0.036046	0.469618	-0.0445853	0.0967151	0.802265				13.2612	0.151138
IL4	Fluid intelligence score	MR Egger	5e-06	10	0.0504047	0.063833	0.452508	-0.074708	0.175517	0.896991	-0.00506516	0.010718	0.649134	12.9011	0.115299
IL4	Fluid intelligence score	Weighted median	5e-06	10	0.0479437	0.0431684	0.266732	-0.0366664	0.132554	0.889838
IL4	Prospective memory result	Inverse variance weighted	5e-06	10	0.00298798	0.00712996	0.675162	-0.0109867	0.0169627	0.923274				7.19171	0.617167
IL4	Prospective memory result	MR Egger	5e-06	10	-0.000713307	0.0120719	0.954331	-0.0243742	0.0229476	0.975085	0.000769951	0.00202642	0.713867	7.04734	0.531533
IL4	Prospective memory result	Weighted median	5e-06	10	0.00108051	0.0099341	0.913387	-0.0183903	0.0205513	0.996304
IL4	Reaction Time	Inverse variance weighted	5e-06	6	-0.00227923	0.00235767	0.33368	-0.00690026	0.00234181	0.804758				6.64252	0.248612
IL4	Reaction Time	MR Egger	5e-06	6	-0.00413994	0.00497133	0.451812	-0.0138837	0.00560387	0.836955	0.000739675	0.00169044	0.684292	6.3391	0.175215
IL4	Reaction Time	Weighted median	5e-06	6	-0.00214253	0.0026397	0.416989	-0.00731634	0.00303128	0.80349
IL5	Fluid intelligence score	Inverse variance weighted	5e-06	4	0.0641137	0.055171	0.245198	-0.0440214	0.172249	0.802265				6.09023	0.107302
IL5	Fluid intelligence score	MR Egger	5e-06	4	0.199392	0.107486	0.204742	-0.0112807	0.410065	0.814344	-0.0289529	0.0205922	0.294951	3.06282	0.216231
IL5	Fluid intelligence score	Weighted median	5e-06	4	0.0969844	0.0477688	0.0423275	0.00335749	0.190611	0.578475
IL5	Prospective memory result	Inverse variance weighted	5e-06	4	0.000694123	0.0102449	0.945982	-0.0193859	0.0207741	0.945982				3.6428	0.302708
IL5	Prospective memory result	MR Egger	5e-06	4	-0.0207443	0.0224836	0.453596	-0.0648122	0.0233236	0.975085	0.00458807	0.00430723	0.39836	2.32421	0.312826
IL5	Prospective memory result	Weighted median	5e-06	4	0.00742834	0.011456	0.516711	-0.0150254	0.0298821	0.95627
IL5	Reaction Time	Inverse variance weighted	5e-06	4	0.00626938	0.00287839	0.0293996	0.000627738	0.011911	0.337536				3.50372	0.32028
IL5	Reaction Time	MR Egger	5e-06	4	0.00402289	0.00749887	0.645322	-0.0106749	0.0187207	0.836955	0.000815772	0.00242165	0.768282	3.31559	0.190558
IL5	Reaction Time	Weighted median	5e-06	4	0.00651998	0.00328721	0.0473182	7.70549e-05	0.0129629	0.659451
IL6	Fluid intelligence score	Inverse variance weighted	5e-06	6	0.0561541	0.0397258	0.157496	-0.0217084	0.134017	0.802265				5.15306	0.397488
IL6	Fluid intelligence score	MR Egger	5e-06	6	0.117851	0.065625	0.14695	-0.0107739	0.246476	0.814344	-0.0110519	0.00943696	0.306553	3.78153	0.436379
IL6	Fluid intelligence score	Weighted median	5e-06	6	0.0925096	0.054024	0.0868269	-0.0133775	0.198397	0.889838
IL6	Prospective memory result	Inverse variance weighted	5e-06	6	-0.00457455	0.00940035	0.626516	-0.0229992	0.0138501	0.923274				4.08721	0.53693
IL6	Prospective memory result	MR Egger	5e-06	6	-0.0041342	0.0159353	0.808104	-0.0353674	0.027099	0.975085	-7.8823e-05	0.00228999	0.974191	4.086	0.394492
IL6	Prospective memory result	Weighted median	5e-06	6	-0.0107751	0.0114273	0.345719	-0.0331727	0.0116224	0.95627
IL6	Reaction Time	Inverse variance weighted	5e-06	4	-0.00706792	0.00531914	0.183924	-0.0174934	0.0033576	0.666091				5.55181	0.135573
IL6	Reaction Time	MR Egger	5e-06	4	-0.0180929	0.0102182	0.218633	-0.0381205	0.00193469	0.836955	0.002764	0.00224599	0.343552	3.1594	0.206037
IL6	Reaction Time	Weighted median	5e-06	4	-0.00851717	0.00492251	0.0835858	-0.0181653	0.00113095	0.659451
IL7	Fluid intelligence score	Inverse variance weighted	5e-06	11	0.0223381	0.0203048	0.27127	-0.0174592	0.0621355	0.802265				9.99324	0.441087
IL7	Fluid intelligence score	MR Egger	5e-06	11	0.0601621	0.0412342	0.178556	-0.0206569	0.140981	0.814344	-0.00990919	0.0094021	0.319384	8.88246	0.448194
IL7	Fluid intelligence score	Weighted median	5e-06	11	0.0334462	0.0279915	0.232139	-0.0214172	0.0883096	0.889838
IL7	Prospective memory result	Inverse variance weighted	5e-06	11	0.00539884	0.00487528	0.268125	-0.00415671	0.0149544	0.845625				6.12939	0.804278
IL7	Prospective memory result	MR Egger	5e-06	11	0.000493626	0.00990031	0.961323	-0.018911	0.0198982	0.975085	0.0012852	0.00225764	0.583101	5.80533	0.759233
IL7	Prospective memory result	Weighted median	5e-06	11	0.00829919	0.00643247	0.19698	-0.00430845	0.0209068	0.95627
IL7	Reaction Time	Inverse variance weighted	5e-06	6	-2.72162e-05	0.001596	0.986395	-0.00315538	0.00310094	0.986395				3.31068	0.652207
IL7	Reaction Time	MR Egger	5e-06	6	0.00480273	0.00525535	0.412486	-0.00549775	0.0151032	0.836955	-0.00216735	0.00224687	0.389364	2.3802	0.666208
IL7	Reaction Time	Weighted median	5e-06	6	0.000854008	0.00192724	0.657675	-0.00292338	0.0046314	0.820847
IL8	Fluid intelligence score	Inverse variance weighted	5e-06	3	0.103189	0.0313491	0.000996155	0.0417448	0.164634	0.0408424				1.15862	0.560286
IL8	Fluid intelligence score	MR Egger	5e-06	3	0.103442	0.0534429	0.303587	-0.00130562	0.208191	0.889077	-6.84517e-05	0.0112005	0.996109	1.15857	0.281762
IL8	Fluid intelligence score	Weighted median	5e-06	3	0.100176	0.0403703	0.0130855	0.0210505	0.179302	0.466616
IL8	Prospective memory result	Inverse variance weighted	5e-06	3	-0.0161954	0.0144607	0.262732	-0.0445384	0.0121476	0.845625				7.38085	0.0249614
IL8	Prospective memory result	MR Egger	5e-06	3	-0.00436891	0.0285788	0.903426	-0.0603834	0.0516456	0.975085	-0.00319525	0.00598806	0.687949	5.74504	0.0165352
IL8	Prospective memory result	Weighted median	5e-06	3	-0.00856978	0.00950158	0.367093	-0.0271929	0.0100533	0.95627
IL8	Reaction Time	Inverse variance weighted	5e-06	3	-0.000127926	0.00424776	0.975974	-0.00845354	0.00819768	0.986395				5.23566	0.0729609
IL8	Reaction Time	MR Egger	5e-06	3	0.00678054	0.00422801	0.354951	-0.00150636	0.0150674	0.836955	-0.0033231	0.00159416	0.284756	0.890349	0.345383
IL8	Reaction Time	Weighted median	5e-06	3	0.000534826	0.00291842	0.854595	-0.00518528	0.00625493	0.909184
IL9	Fluid intelligence score	Inverse variance weighted	5e-06	7	0.00489014	0.0374472	0.896102	-0.0685064	0.0782867	0.987219				12.6921	0.0481953
IL9	Fluid intelligence score	MR Egger	5e-06	7	0.0232293	0.0853814	0.796449	-0.144118	0.190577	0.965486	-0.00500991	0.0204924	0.816578	12.5421	0.028069
IL9	Fluid intelligence score	Weighted median	5e-06	7	0.0126123	0.0362468	0.727872	-0.0584314	0.0836561	0.924688
IL9	Prospective memory result	Inverse variance weighted	5e-06	7	-0.00491312	0.00617865	0.426511	-0.0170233	0.00719704	0.923274				5.73018	0.454083
IL9	Prospective memory result	MR Egger	5e-06	7	-0.0028937	0.013814	0.842344	-0.0299691	0.0241816	0.975085	-0.000551782	0.00331639	0.874377	5.69863	0.336656
IL9	Prospective memory result	Weighted median	5e-06	7	-0.00571569	0.00860178	0.506385	-0.0225752	0.0111438	0.95627
IL9	Reaction Time	Inverse variance weighted	5e-06	3	-0.00148648	0.0027745	0.59212	-0.0069245	0.00395154	0.934407				0.193077	0.907975
IL9	Reaction Time	MR Egger	5e-06	3	0.0061003	0.0295591	0.870436	-0.0518355	0.0640361	0.916248	-0.00254624	0.0098767	0.839375	0.126615	0.721968
IL9	Reaction Time	Weighted median	5e-06	3	-0.0016967	0.0031794	0.593581	-0.00792832	0.00453492	0.80349
IP10	Fluid intelligence score	Inverse variance weighted	5e-08	2	0.042647	0.0462668	0.356652	-0.0480359	0.13333	0.861435				0.126411	0.722183
IP10	Fluid intelligence score	Inverse variance weighted	5e-06	12	0.00150331	0.0289341	0.958563	-0.0552075	0.0582141	0.987219				22.466	0.0210015
IP10	Fluid intelligence score	MR Egger	5e-06	12	-0.0521277	0.0534445	0.352384	-0.156879	0.0526234	0.896991	0.0121985	0.0102952	0.263466	19.7003	0.0322183
IP10	Fluid intelligence score	Weighted median	5e-06	12	0.0207144	0.030859	0.502056	-0.0397692	0.0811979	0.889838
IP10	Prospective memory result	Inverse variance weighted	5e-08	2	0.0181927	0.026294	0.489001	-0.0333434	0.0697289	0.983149				5.61115	0.0178465
IP10	Prospective memory result	Inverse variance weighted	5e-06	12	0.00553801	0.00538768	0.303995	-0.00502184	0.0160979	0.877691				13.5315	0.26001
IP10	Prospective memory result	MR Egger	5e-06	12	0.000334419	0.0104434	0.975085	-0.0201347	0.0208035	0.975085	0.00118437	0.00201279	0.5693	13.0787	0.219307
IP10	Prospective memory result	Weighted median	5e-06	12	0.00121169	0.00671909	0.856889	-0.0119577	0.0143811	0.996304
IP10	Reaction Time	Inverse variance weighted	5e-08	4	0.0066385	0.00386762	0.086083	-0.000942027	0.014219	0.443869				5.84072	0.119622
IP10	Reaction Time	Inverse variance weighted	5e-06	13	0.00101318	0.00206603	0.623852	-0.00303623	0.00506259	0.934407				26.8034	0.00824653
IP10	Reaction Time	MR Egger	5e-08	4	0.0595863	0.0220833	0.114282	0.0163031	0.102869	0.247611	-0.0173823	0.0071924	0.136912	2.46519e-30	1
IP10	Reaction Time	MR Egger	5e-06	13	0.00344327	0.00386665	0.392256	-0.00413537	0.0110219	0.836955	-0.000999993	0.00133473	0.46945	25.5021	0.0076918
IP10	Reaction Time	Weighted median	5e-08	4	0.0104118	0.00372935	0.00524054	0.00310231	0.0177214	0.0340635
IP10	Reaction Time	Weighted median	5e-06	13	-0.00119543	0.00199144	0.548316	-0.00509866	0.00270779	0.80349
MCP1	Fluid intelligence score	Inverse variance weighted	5e-08	3	-0.0258679	0.0484268	0.593227	-0.120784	0.0690486	0.874911				0.905192	0.635975
MCP1	Fluid intelligence score	Inverse variance weighted	5e-06	12	0.0194884	0.0354278	0.582258	-0.0499501	0.088927	0.954904				15.5471	0.158797
MCP1	Fluid intelligence score	MR Egger	5e-08	3	0.0943379	0.144818	0.632432	-0.189506	0.378182	0.932617	-0.0259042	0.0294115	0.540312	0.129475	0.718977
MCP1	Fluid intelligence score	MR Egger	5e-06	12	-0.0585009	0.0651999	0.390673	-0.186293	0.0692908	0.896991	0.0120084	0.00856882	0.191357	12.9949	0.223955
MCP1	Fluid intelligence score	Weighted median	5e-08	3	-0.0186384	0.0524481	0.722314	-0.121437	0.0841599	0.731689
MCP1	Fluid intelligence score	Weighted median	5e-06	12	0.00226766	0.0403664	0.955201	-0.0768505	0.0813858	0.987767
MCP1	Prospective memory result	Inverse variance weighted	5e-08	3	-0.00382392	0.0116275	0.742255	-0.0266138	0.018966	0.983149				0.10311	0.949752
MCP1	Prospective memory result	Inverse variance weighted	5e-06	12	-0.00138342	0.00715598	0.846706	-0.0154091	0.0126423	0.930147				7.28444	0.775604
MCP1	Prospective memory result	MR Egger	5e-08	3	-0.0131939	0.0347717	0.769122	-0.0813464	0.0549585	0.917943	0.00201906	0.0070613	0.8227	0.021352	0.883824
MCP1	Prospective memory result	MR Egger	5e-06	12	-0.00584521	0.013737	0.679478	-0.0327697	0.0210793	0.975085	0.000686789	0.00180493	0.711527	7.13965	0.712199
MCP1	Prospective memory result	Weighted median	5e-08	3	-0.00467195	0.012829	0.71573	-0.0298168	0.0204729	0.969504
MCP1	Prospective memory result	Weighted median	5e-06	12	-0.00401298	0.00954652	0.674222	-0.0227242	0.0146982	0.987254
MCP1	Reaction Time	Inverse variance weighted	5e-08	4	-0.00402905	0.0037084	0.277274	-0.0112975	0.00323942	0.579525				0.77877	0.854538
MCP1	Reaction Time	Inverse variance weighted	5e-06	13	-0.00113376	0.00202233	0.575058	-0.00509753	0.00283002	0.934407				11.0487	0.524746
MCP1	Reaction Time	MR Egger	5e-08	4	-0.0133543	0.0111989	0.355375	-0.035304	0.00859554	0.552607	0.00221658	0.00251176	0.470607	8.87469e-31	1
MCP1	Reaction Time	MR Egger	5e-06	13	-0.00398406	0.00329051	0.251354	-0.0104335	0.00246534	0.836955	0.000836652	0.000761915	0.295619	9.84294	0.544568
MCP1	Reaction Time	Weighted median	5e-08	4	-0.00580973	0.00417608	0.164167	-0.0139949	0.00237539	0.23713
MCP1	Reaction Time	Weighted median	5e-06	13	-0.0016748	0.00255005	0.511328	-0.0066729	0.0033233	0.80349
MCP3	Fluid intelligence score	Inverse variance weighted	5e-06	4	-0.0189785	0.0215682	0.378896	-0.0612522	0.0232951	0.802265				2.9344	0.40185
MCP3	Fluid intelligence score	MR Egger	5e-06	4	-0.0529499	0.0620036	0.483079	-0.174477	0.0685772	0.896991	0.0125162	0.0210506	0.612431	2.49363	0.287419
MCP3	Fluid intelligence score	Weighted median	5e-06	4	-0.00604163	0.0286384	0.832916	-0.0621728	0.0500896	0.972805
MCP3	Prospective memory result	Inverse variance weighted	5e-06	4	0.000889349	0.00536659	0.868378	-0.00962916	0.0114079	0.930147				3.22163	0.358701
MCP3	Prospective memory result	MR Egger	5e-06	4	-0.00511363	0.0162842	0.783231	-0.0370306	0.0268033	0.975085	0.0022114	0.00552791	0.727807	2.98294	0.225042
MCP3	Prospective memory result	Weighted median	5e-06	4	0.00431041	0.00654678	0.51028	-0.00852128	0.0171421	0.95627
MCP3	Reaction Time	Inverse variance weighted	5e-06	3	9.24338e-05	0.00404584	0.981773	-0.00783742	0.00802229	0.986395				5.82076	0.054455
MCP3	Reaction Time	MR Egger	5e-06	3	0.0112692	0.00665413	0.339562	-0.0017729	0.0243113	0.836955	-0.00511929	0.00277945	0.316658	1.32521	0.24966
MCP3	Reaction Time	Weighted median	5e-06	3	0.00142102	0.00272936	0.602617	-0.00392854	0.00677057	0.80349
MCSF	Fluid intelligence score	Inverse variance weighted	5e-06	8	0.0195196	0.0212965	0.359373	-0.0222217	0.0612608	0.802265				9.61064	0.211733
MCSF	Fluid intelligence score	MR Egger	5e-06	8	-0.0578441	0.0337212	0.1371	-0.123938	0.00824941	0.814344	0.0300831	0.0110449	0.0344726	2.19205	0.901215
MCSF	Fluid intelligence score	Wald ratio	5e-08	1	0.0071511	0.0469466	0.878931	-0.0848643	0.0991665	0.920785
MCSF	Fluid intelligence score	Weighted median	5e-06	8	0.00746908	0.0228961	0.744261	-0.0374073	0.0523455	0.924688
MCSF	Prospective memory result	Inverse variance weighted	5e-06	8	-0.00520106	0.00524202	0.321107	-0.0154754	0.0050733	0.877691				10.1099	0.18243
MCSF	Prospective memory result	MR Egger	5e-06	8	-0.00202562	0.010391	0.851873	-0.0223919	0.0183407	0.975085	-0.00123513	0.0034043	0.729182	9.89288	0.129236
MCSF	Prospective memory result	Wald ratio	5e-08	1	-0.01319	0.011266	0.241689	-0.0352714	0.00889144	0.983149
MCSF	Prospective memory result	Weighted median	5e-06	8	-0.00200861	0.00633232	0.751092	-0.01442	0.0104027	0.99338
MCSF	Reaction Time	Inverse variance weighted	5e-08	2	-0.00494745									0	1
MCSF	Reaction Time	Inverse variance weighted	5e-06	8	-0.000147822	0.00162283	0.927422	-0.00332858	0.00303293	0.986395				15.0974	0.0347712
MCSF	Reaction Time	MR Egger	5e-06	8	0.00623737	0.00328013	0.10594	-0.000191681	0.0126664	0.614539	-0.00379381	0.00178325	0.07748	8.60567	0.196999
MCSF	Reaction Time	Weighted median	5e-06	8	0.00164193	0.00150189	0.27429	-0.00130179	0.00458564	0.80349
MIF	Fluid intelligence score	Inverse variance weighted	5e-06	8	0.0104879	0.0270328	0.698039	-0.0424964	0.0634722	0.982017				8.61053	0.28184
MIF	Fluid intelligence score	MR Egger	5e-06	8	-0.010303	0.0513971	0.847744	-0.111041	0.0904354	0.965486	0.00622135	0.0127711	0.643443	8.28293	0.218099
MIF	Fluid intelligence score	Wald ratio	5e-08	1	0.119728	0.0591901	0.0430977	0.0037149	0.23574	0.861435
MIF	Fluid intelligence score	Weighted median	5e-06	8	0.00925308	0.032969	0.778971	-0.0553662	0.0738724	0.939348
MIF	Prospective memory result	Inverse variance weighted	5e-06	8	0.00231043	0.00584773	0.69277	-0.00915111	0.013772	0.923274				5.46462	0.603454
MIF	Prospective memory result	MR Egger	5e-06	8	0.0189687	0.0104907	0.120585	-0.0015931	0.0395305	0.808061	-0.0049875	0.0026077	0.10433	1.80656	0.936602
MIF	Prospective memory result	Wald ratio	5e-08	1	-0.0113794	0.0142044	0.423063	-0.0392201	0.0164613	0.983149
MIF	Prospective memory result	Weighted median	5e-06	8	-0.000113738	0.00788214	0.988487	-0.0155627	0.0153353	0.996304
MIF	Reaction Time	Inverse variance weighted	5e-06	6	0.0016756	0.00144453	0.246064	-0.00115568	0.00450687	0.750562				5.22931	0.388541
MIF	Reaction Time	MR Egger	5e-06	6	-0.00179729	0.00306324	0.588901	-0.00780124	0.00420665	0.836955	0.00201519	0.00157724	0.270479	3.59686	0.463304
MIF	Reaction Time	Weighted median	5e-06	6	0.00173696	0.0018359	0.344091	-0.00186139	0.00533532	0.80349
MIG	Fluid intelligence score	Inverse variance weighted	5e-06	17	0.0133331	0.015662	0.394603	-0.0173645	0.0440306	0.802265				12.0738	0.738884
MIG	Fluid intelligence score	MR Egger	5e-06	17	-0.0351383	0.0305259	0.267711	-0.0949692	0.0246925	0.844319	0.0156955	0.00848441	0.0841231	8.65157	0.89502
MIG	Fluid intelligence score	Wald ratio	5e-08	1	0.0941633	0.0631078	0.135673	-0.0295281	0.217855	0.861435
MIG	Fluid intelligence score	Weighted median	5e-06	17	0.0120227	0.0219795	0.58438	-0.031057	0.0551025	0.889838
MIG	Prospective memory result	Inverse variance weighted	5e-06	17	0.00629361	0.00375779	0.0939699	-0.00107165	0.0136589	0.845625				11.6083	0.770474
MIG	Prospective memory result	MR Egger	5e-06	17	0.0106672	0.0073226	0.165797	-0.00368504	0.0250195	0.808061	-0.00141672	0.0020358	0.497133	11.124	0.743753
MIG	Prospective memory result	Wald ratio	5e-08	1	0.000319919	0.0151464	0.983149	-0.029367	0.0300068	0.983149
MIG	Prospective memory result	Weighted median	5e-06	17	-0.000130414	0.00532355	0.980456	-0.0105646	0.0103037	0.996304
MIG	Reaction Time	Inverse variance weighted	5e-06	12	-0.00315712	0.00118713	0.00782675	-0.00548389	-0.000830342	0.320897				6.48773	0.838924
MIG	Reaction Time	MR Egger	5e-06	12	-0.00146806	0.00243056	0.559297	-0.00623196	0.00329585	0.836955	-0.000798051	0.0010021	0.444309	5.85351	0.827417
MIG	Reaction Time	Weighted median	5e-06	12	-0.0026173	0.00158188	0.0980156	-0.00571779	0.000483184	0.659451
MIP1a	Fluid intelligence score	Inverse variance weighted	5e-06	8	0.0278311	0.0279672	0.319671	-0.0269846	0.0826467	0.802265				4.36307	0.737137
MIP1a	Fluid intelligence score	MR Egger	5e-06	8	-0.0320394	0.0769212	0.691518	-0.182805	0.118726	0.965486	0.0115523	0.0138266	0.435429	3.66498	0.721906
MIP1a	Fluid intelligence score	Weighted median	5e-06	8	0.0456981	0.0362801	0.207816	-0.0254108	0.116807	0.889838
MIP1a	Prospective memory result	Inverse variance weighted	5e-06	8	-0.00862287	0.00748932	0.249586	-0.0233019	0.00605619	0.845625				8.71177	0.274018
MIP1a	Prospective memory result	MR Egger	5e-06	8	0.00436454	0.0215085	0.845902	-0.037792	0.0465211	0.975085	-0.00250601	0.00386616	0.540858	8.14165	0.227909
MIP1a	Prospective memory result	Weighted median	5e-06	8	-0.00323402	0.00937618	0.730156	-0.0216113	0.0151433	0.99338
MIP1a	Reaction Time	Inverse variance weighted	5e-06	6	0.00342879	0.00441293	0.437167	-0.00522056	0.0120781	0.875835				7.03813	0.21782
MIP1a	Reaction Time	MR Egger	5e-06	6	-0.00824974	0.0154637	0.621959	-0.0385585	0.0220591	0.836955	0.00229169	0.00289781	0.473289	6.08648	0.192783
MIP1a	Reaction Time	Weighted median	5e-06	6	0.00383757	0.00514184	0.455461	-0.00624043	0.0139156	0.80349
MIP1b	Fluid intelligence score	Inverse variance weighted	5e-08	7	-0.00686816	0.0170002	0.686209	-0.0401885	0.0264522	0.874911				7.2549	0.297916
MIP1b	Fluid intelligence score	Inverse variance weighted	5e-06	21	-0.00420559	0.0134524	0.754564	-0.0305723	0.0221611	0.982017				18.8989	0.528408
MIP1b	Fluid intelligence score	MR Egger	5e-08	7	-0.0156283	0.0329278	0.655061	-0.0801668	0.0489101	0.932617	0.00374935	0.0116777	0.761145	7.10834	0.212707
MIP1b	Fluid intelligence score	MR Egger	5e-06	21	-0.0053046	0.0210587	0.803826	-0.0465797	0.0359705	0.965486	0.000353677	0.00521399	0.946628	18.8943	0.463638
MIP1b	Fluid intelligence score	Weighted median	5e-08	7	-0.0306637	0.0228281	0.179194	-0.0754068	0.0140794	0.731689
MIP1b	Fluid intelligence score	Weighted median	5e-06	21	-0.0200507	0.0205973	0.330326	-0.0604214	0.0203201	0.889838
MIP1b	Prospective memory result	Inverse variance weighted	5e-08	7	-0.00208971	0.0037109	0.573348	-0.00936308	0.00518366	0.983149				2.9068	0.82045
MIP1b	Prospective memory result	Inverse variance weighted	5e-06	21	-0.00142828	0.00329587	0.664758	-0.00788818	0.00503163	0.923274				20.8357	0.406861
MIP1b	Prospective memory result	MR Egger	5e-08	7	-0.00111877	0.00662834	0.872581	-0.0141103	0.0118728	0.917943	-0.000415551	0.00235058	0.866614	2.87555	0.719165
MIP1b	Prospective memory result	MR Egger	5e-06	21	-0.0050492	0.00518199	0.342113	-0.0152059	0.0051075	0.954244	0.00116527	0.00128301	0.37513	19.9687	0.396463
MIP1b	Prospective memory result	Weighted median	5e-08	7	-0.000828182	0.00475674	0.861781	-0.0101514	0.00849502	0.969504
MIP1b	Prospective memory result	Weighted median	5e-06	21	-0.000511162	0.00459283	0.911382	-0.00951311	0.00849079	0.996304
MIP1b	Reaction Time	Inverse variance weighted	5e-08	12	0.000435997	0.00107842	0.685998	-0.00167771	0.0025497	0.868931				8.06749	0.707246
MIP1b	Reaction Time	Inverse variance weighted	5e-06	24	0.000412765	0.00094101	0.660922	-0.00143161	0.00225714	0.934407				20.759	0.5958
MIP1b	Reaction Time	MR Egger	5e-08	12	0.00458691	0.00242017	0.0872987	-0.000156626	0.00933045	0.226977	-0.00209576	0.00109391	0.0843859	4.39701	0.927665
MIP1b	Reaction Time	MR Egger	5e-06	24	0.00236131	0.00178238	0.198833	-0.00113216	0.00585477	0.836955	-0.000835787	0.000649283	0.211388	19.102	0.639019
MIP1b	Reaction Time	Weighted median	5e-08	12	-0.00033114	0.00131787	0.801606	-0.00291416	0.00225188	0.868406
MIP1b	Reaction Time	Weighted median	5e-06	24	-3.43912e-05	0.0012624	0.978266	-0.0025087	0.00243992	0.978266
PDGFbb	Fluid intelligence score	Inverse variance weighted	5e-08	3	-0.0241386	0.0379827	0.525093	-0.0985847	0.0503076	0.874911				1.53221	0.46482
PDGFbb	Fluid intelligence score	Inverse variance weighted	5e-06	13	-0.0446637	0.029984	0.136333	-0.103432	0.0141049	0.798524				15.8433	0.198519
PDGFbb	Fluid intelligence score	MR Egger	5e-08	3	-0.183325	0.139992	0.415181	-0.457709	0.0910589	0.932617	0.0241412	0.0204339	0.447174	0.136434	0.711852
PDGFbb	Fluid intelligence score	MR Egger	5e-06	13	-0.0434822	0.0768654	0.582958	-0.194138	0.107174	0.91928	-0.00016746	0.00994866	0.986872	15.8429	0.147064
PDGFbb	Fluid intelligence score	Weighted median	5e-08	3	-0.031482	0.0431464	0.465601	-0.116049	0.053085	0.731689
PDGFbb	Fluid intelligence score	Weighted median	5e-06	13	-0.0407628	0.0347625	0.240954	-0.108897	0.0273718	0.889838
PDGFbb	Prospective memory result	Inverse variance weighted	5e-08	3	0.00491438	0.0189418	0.795291	-0.0322115	0.0420402	0.983149				8.6304	0.0133639
PDGFbb	Prospective memory result	Inverse variance weighted	5e-06	13	0.00129722	0.00741413	0.861107	-0.0132345	0.0158289	0.930147				16.8087	0.156937
PDGFbb	Prospective memory result	MR Egger	5e-08	3	0.094707	0.033601	0.217046	0.028849	0.160565	0.917943	-0.0136165	0.00490417	0.22008	0.921396	0.337109
PDGFbb	Prospective memory result	MR Egger	5e-06	13	0.0312552	0.0162316	0.0803885	-0.000558784	0.0630693	0.808061	-0.00424541	0.00210067	0.0683013	12.2574	0.344607
PDGFbb	Prospective memory result	Weighted median	5e-08	3	0.00892264	0.0110818	0.420728	-0.0127978	0.030643	0.969504
PDGFbb	Prospective memory result	Weighted median	5e-06	13	0.00650748	0.00955484	0.495829	-0.01222	0.025235	0.95627
PDGFbb	Reaction Time	Inverse variance weighted	5e-08	4	0.00973592	0.00592493	0.100339	-0.00187695	0.0213488	0.443869				1.34594	0.718254
PDGFbb	Reaction Time	Inverse variance weighted	5e-06	11	0.00572357	0.00287286	0.0463396	9.27561e-05	0.0113544	0.337536				4.95721	0.894018
PDGFbb	Reaction Time	MR Egger	5e-08	4	0.0291896	0.0177843	0.242428	-0.00566762	0.0640469	0.450223	-0.00292289	0.00251942	0.36576	9.86076e-32	1
PDGFbb	Reaction Time	MR Egger	5e-06	11	0.00692387	0.00528516	0.222624	-0.00343504	0.0172828	0.836955	-0.000248981	0.000920204	0.792823	4.884	0.8443
PDGFbb	Reaction Time	Weighted median	5e-08	4	0.0133043	0.0066396	0.0450929	0.000290728	0.026318	0.0977012
PDGFbb	Reaction Time	Weighted median	5e-06	11	0.00296597	0.00381736	0.437178	-0.00451606	0.010448	0.80349
RANTES	Fluid intelligence score	Inverse variance weighted	5e-06	11	-0.0395343	0.0223759	0.0772575	-0.083391	0.00432246	0.633512				9.88033	0.451055
RANTES	Fluid intelligence score	MR Egger	5e-06	11	-0.00218589	0.0594453	0.97147	-0.118699	0.114327	0.986422	-0.00863264	0.0126831	0.513228	9.39664	0.401495
RANTES	Fluid intelligence score	Wald ratio	5e-08	1	-0.0406828	0.0775819	0.600011	-0.192743	0.111378	0.874911
RANTES	Fluid intelligence score	Weighted median	5e-06	11	-0.0464878	0.0313643	0.138289	-0.107962	0.0149861	0.889838
RANTES	Prospective memory result	Inverse variance weighted	5e-06	11	-0.00181923	0.00537177	0.734863	-0.0123479	0.00870945	0.930147				8.19846	0.609459
RANTES	Prospective memory result	MR Egger	5e-06	11	-0.0313226	0.0139643	0.0515864	-0.0586927	-0.00395248	0.808061	0.00682037	0.00297977	0.0478613	2.95943	0.965882
RANTES	Prospective memory result	Wald ratio	5e-08	1	-0.0077786	0.0186097	0.675957	-0.0442536	0.0286965	0.983149
RANTES	Prospective memory result	Weighted median	5e-06	11	-0.00148248	0.00690532	0.830011	-0.0150169	0.0120519	0.996304
RANTES	Reaction Time	Inverse variance weighted	5e-08	2	0.00499577	0.00358558	0.163531	-0.00203197	0.0120235	0.443869				1.2326e-32	1
RANTES	Reaction Time	Inverse variance weighted	5e-06	11	0.0021797	0.00193929	0.261026	-0.00162131	0.0059807	0.750562				11.4203	0.325725
RANTES	Reaction Time	MR Egger	5e-06	11	0.00142917	0.0059788	0.816429	-0.0102893	0.0131476	0.916248	0.000226755	0.00169772	0.896686	11.3977	0.249431
RANTES	Reaction Time	Weighted median	5e-06	11	0.0028154	0.00264132	0.286466	-0.00236159	0.00799238	0.80349
SCF	Fluid intelligence score	Inverse variance weighted	5e-06	9	0.0541702	0.0357526	0.129738	-0.015905	0.124245	0.798524				9.40131	0.30958
SCF	Fluid intelligence score	MR Egger	5e-06	9	0.0621103	0.0759478	0.440415	-0.0867474	0.210968	0.896991	-0.00118295	0.00978116	0.907135	9.38171	0.2264
SCF	Fluid intelligence score	Wald ratio	5e-08	1	-0.0244202	0.0960127	0.79923	-0.212605	0.163765	0.920785
SCF	Fluid intelligence score	Weighted median	5e-06	9	0.0556173	0.0441699	0.20797	-0.0309557	0.14219	0.889838
SCF	Prospective memory result	Inverse variance weighted	5e-06	9	0.00408905	0.00791659	0.605494	-0.0114275	0.0196056	0.923274				5.60989	0.690837
SCF	Prospective memory result	MR Egger	5e-06	9	0.0090155	0.0157433	0.584793	-0.0218413	0.0398723	0.975085	-0.000734106	0.00202777	0.728015	5.47883	0.601738
SCF	Prospective memory result	Wald ratio	5e-08	1	0.0040512	0.0230513	0.860493	-0.0411293	0.0492317	0.983149
SCF	Prospective memory result	Weighted median	5e-06	9	0.00507746	0.00985538	0.606415	-0.0142391	0.024394	0.95627
SCF	Reaction Time	Inverse variance weighted	5e-08	2	0.000278187	0.0110741	0.979959	-0.021427	0.0219834	1				4.81482e-35	1
SCF	Reaction Time	Inverse variance weighted	5e-06	8	-0.000175349	0.00244232	0.942764	-0.0049623	0.00461161	0.986395				2.26635	0.943641
SCF	Reaction Time	MR Egger	5e-06	8	0.00162591	0.00406153	0.702785	-0.00633469	0.00958651	0.878482	-0.000546422	0.000984438	0.598921	1.95826	0.923497
SCF	Reaction Time	Weighted median	5e-06	8	0.000680349	0.00308517	0.825464	-0.00536659	0.00672729	0.909184
SCGFb	Fluid intelligence score	Inverse variance weighted	5e-08	3	-0.00141315	0.0480318	0.976529	-0.0955555	0.0927292	0.976529				5.58663	0.0612178
SCGFb	Fluid intelligence score	Inverse variance weighted	5e-06	14	0.0047167	0.0177462	0.790404	-0.0300659	0.0394993	0.982017				13.0672	0.442631
SCGFb	Fluid intelligence score	MR Egger	5e-08	3	0.0382456	0.0939837	0.753963	-0.145962	0.222454	0.932617	-0.015941	0.0292023	0.681896	4.30407	0.0380213
SCGFb	Fluid intelligence score	MR Egger	5e-06	14	0.0196078	0.0311737	0.541148	-0.0414927	0.0807082	0.896991	-0.00397289	0.00675054	0.56709	12.7007	0.391169
SCGFb	Fluid intelligence score	Weighted median	5e-08	3	-0.0524962	0.0379255	0.1663	-0.12683	0.0218378	0.731689
SCGFb	Fluid intelligence score	Weighted median	5e-06	14	-0.0158811	0.0256072	0.535138	-0.0660711	0.0343089	0.889838
SCGFb	Prospective memory result	Inverse variance weighted	5e-08	3	0.00116625	0.012049	0.922891	-0.0224498	0.0247823	0.983149				6.10102	0.0473347
SCGFb	Prospective memory result	Inverse variance weighted	5e-06	14	-0.00130263	0.00454258	0.774297	-0.0102061	0.00760084	0.930147				14.8528	0.31663
SCGFb	Prospective memory result	MR Egger	5e-08	3	0.00346062	0.0266997	0.917943	-0.0488707	0.055792	0.917943	-0.000922004	0.00829478	0.929526	6.02656	0.0140922
SCGFb	Prospective memory result	MR Egger	5e-06	14	-0.00169314	0.0080938	0.837809	-0.017557	0.0141707	0.975085	0.000104153	0.00175218	0.953579	14.8485	0.249828
SCGFb	Prospective memory result	Weighted median	5e-08	3	-0.00464513	0.00982729	0.636444	-0.0239066	0.0146164	0.969504
SCGFb	Prospective memory result	Weighted median	5e-06	14	-0.00278173	0.00659132	0.673004	-0.0157007	0.0101373	0.987254
SCGFb	Reaction Time	Inverse variance weighted	5e-08	6	0.000117192	0.00111655	0.916408	-0.00207124	0.00230562	1				1.23532	0.941445
SCGFb	Reaction Time	Inverse variance weighted	5e-06	16	0.000131634	0.000975243	0.892631	-0.00177984	0.00204311	0.986395				16.8687	0.326772
SCGFb	Reaction Time	MR Egger	5e-08	6	-0.00139213	0.00240312	0.593444	-0.00610225	0.00331798	0.771477	0.00103841	0.00146404	0.517308	0.732246	0.947294
SCGFb	Reaction Time	MR Egger	5e-06	16	-0.000321	0.00187451	0.866482	-0.00399504	0.00335304	0.916248	0.000242948	0.00084878	0.778892	16.7706	0.26861
SCGFb	Reaction Time	Weighted median	5e-08	6	-0.000654639	0.00136933	0.632599	-0.00333853	0.00202925	0.747617
SCGFb	Reaction Time	Weighted median	5e-06	16	-0.000735059	0.00124415	0.554645	-0.00317358	0.00170347	0.80349
SDF1a	Fluid intelligence score	Inverse variance weighted	5e-06	9	0.0692814	0.0335887	0.0391468	0.00344756	0.135115	0.535006				5.97746	0.649757
SDF1a	Fluid intelligence score	MR Egger	5e-06	9	0.072643	0.0537371	0.218483	-0.0326818	0.177968	0.814344	-0.000563085	0.00702632	0.938369	5.97104	0.543135
SDF1a	Fluid intelligence score	Weighted median	5e-06	9	0.0551751	0.0455438	0.225714	-0.0340908	0.144441	0.889838
SDF1a	Prospective memory result	Inverse variance weighted	5e-06	9	0.0160037	0.00805855	0.0470419	0.0002089	0.0317984	0.845625				6.24403	0.619918
SDF1a	Prospective memory result	MR Egger	5e-06	9	0.0160326	0.0128901	0.253613	-0.0092321	0.0412972	0.945285	-4.84325e-06	0.00168612	0.997788	6.24402	0.511563
SDF1a	Prospective memory result	Weighted median	5e-06	9	0.0189361	0.0107123	0.0771127	-0.00206009	0.0399323	0.95627
SDF1a	Reaction Time	Inverse variance weighted	5e-06	7	-0.00186974	0.00542345	0.730281	-0.0124997	0.00876022	0.954744				22.6581	0.000919456
SDF1a	Reaction Time	MR Egger	5e-06	7	0.00382819	0.00790456	0.64864	-0.0116647	0.0193211	0.836955	-0.00172917	0.00174306	0.366733	18.9318	0.00197913
SDF1a	Reaction Time	Weighted median	5e-06	7	0.00031049	0.00316085	0.92175	-0.00588477	0.00650575	0.945384
TNFa	Fluid intelligence score	Inverse variance weighted	5e-06	5	-0.00580443	0.0371304	0.875776	-0.07858	0.0669712	0.987219				7.51764	0.110934
TNFa	Fluid intelligence score	MR Egger	5e-06	5	-0.0736937	0.044136	0.193572	-0.1602	0.0128129	0.814344	0.0211989	0.0106257	0.139995	3.23096	0.357368
TNFa	Fluid intelligence score	Weighted median	5e-06	5	-0.00314694	0.0370056	0.93223	-0.0756779	0.069384	0.987767
TNFa	Prospective memory result	Inverse variance weighted	5e-06	5	0.00301991	0.0065059	0.642518	-0.00973165	0.0157715	0.923274				1.31197	0.859342
TNFa	Prospective memory result	MR Egger	5e-06	5	0.00122899	0.0102166	0.911855	-0.0187956	0.0212536	0.975085	0.000558756	0.00245769	0.834764	1.26028	0.738586
TNFa	Prospective memory result	Weighted median	5e-06	5	0.00675699	0.00786504	0.390276	-0.00865849	0.0221725	0.95627
TNFa	Reaction Time	Inverse variance weighted	5e-06	5	0.00308782	0.0021748	0.15566	-0.00117478	0.00735042	0.638205				9.47616	0.0502393
TNFa	Reaction Time	MR Egger	5e-06	5	-0.00224446	0.00240773	0.420001	-0.00696361	0.00247468	0.836955	0.00360965	0.00131972	0.0716288	1.99504	0.573437
TNFa	Reaction Time	Weighted median	5e-06	5	0.00224375	0.00170662	0.1886	-0.00110123	0.00558873	0.685819
TNFb	Fluid intelligence score	Inverse variance weighted	5e-06	5	-0.00584595	0.0264166	0.82486	-0.0576225	0.0459305	0.987219				5.72697	0.220487
TNFb	Fluid intelligence score	MR Egger	5e-06	5	-0.022708	0.0652349	0.750762	-0.150568	0.105152	0.965486	0.00493481	0.0169407	0.789802	5.56944	0.134544
TNFb	Fluid intelligence score	Wald ratio	5e-08	1	-0.0157721	0.0433265	0.715836	-0.100692	0.0691478	0.874911
TNFb	Fluid intelligence score	Weighted median	5e-06	5	-0.0195223	0.0298104	0.512543	-0.0779507	0.038906	0.889838
TNFb	Prospective memory result	Inverse variance weighted	5e-06	5	-0.00687096	0.00614048	0.263157	-0.0189063	0.00516439	0.845625				5.37161	0.251248
TNFb	Prospective memory result	MR Egger	5e-06	5	0.00303831	0.0139596	0.841665	-0.0243225	0.0303991	0.975085	-0.00290041	0.0036256	0.482209	4.42719	0.218877
TNFb	Prospective memory result	Wald ratio	5e-08	1	0.00382191	0.0103991	0.713228	-0.0165603	0.0242041	0.983149
TNFb	Prospective memory result	Weighted median	5e-06	5	-0.000260437	0.00673953	0.969175	-0.0134699	0.012949	0.996304
TNFb	Reaction Time	Inverse variance weighted	5e-08	2	0.0015732	0.00163353	0.335515	-0.00162853	0.00477493	0.579525				1.2326e-32	1
TNFb	Reaction Time	Inverse variance weighted	5e-06	5	0.00109853	0.00151325	0.467874	-0.00186744	0.0040645	0.875835				2.11938	0.713814
TNFb	Reaction Time	MR Egger	5e-06	5	0.00186312	0.00307396	0.587235	-0.00416184	0.00788808	0.836955	-0.000444625	0.00155597	0.793661	2.03772	0.564615
TNFb	Reaction Time	Weighted median	5e-06	5	0.0015732	0.00182058	0.387521	-0.00199513	0.00514153	0.80349
TRAIL	Fluid intelligence score	Inverse variance weighted	5e-08	7	0.0139961	0.0177218	0.429664	-0.0207386	0.0487307	0.861435				8.2884	0.217727
TRAIL	Fluid intelligence score	Inverse variance weighted	5e-06	19	0.0164513	0.0128752	0.201339	-0.00878419	0.0416867	0.802265				12.2573	0.83367
TRAIL	Fluid intelligence score	MR Egger	5e-08	7	0.0830437	0.0548037	0.190131	-0.0243715	0.190459	0.932617	-0.0548539	0.0414653	0.243142	6.13952	0.292878
TRAIL	Fluid intelligence score	MR Egger	5e-06	19	0.0100096	0.0162859	0.546946	-0.0219108	0.04193	0.896991	0.00306037	0.00473803	0.526958	11.8401	0.809719
TRAIL	Fluid intelligence score	Weighted median	5e-08	7	0.00949452	0.0207188	0.646768	-0.0311143	0.0501033	0.731689
TRAIL	Fluid intelligence score	Weighted median	5e-06	19	0.0133601	0.0187058	0.475091	-0.0233033	0.0500235	0.889838
TRAIL	Prospective memory result	Inverse variance weighted	5e-08	7	-0.0024978	0.00361996	0.490189	-0.00959292	0.00459731	0.983149				2.64066	0.852405
TRAIL	Prospective memory result	Inverse variance weighted	5e-06	19	-0.00410337	0.00309033	0.184241	-0.0101604	0.00195368	0.845625				8.9533	0.960815
TRAIL	Prospective memory result	MR Egger	5e-08	7	-0.0144777	0.011873	0.27708	-0.0377488	0.00879343	0.917943	0.00951931	0.00898519	0.337871	1.51824	0.910955
TRAIL	Prospective memory result	MR Egger	5e-06	19	-0.00382143	0.0039086	0.341933	-0.0114823	0.00383944	0.954244	-0.000133988	0.00113731	0.907598	8.93942	0.942143
TRAIL	Prospective memory result	Weighted median	5e-08	7	-0.00386305	0.00438304	0.378122	-0.0124538	0.00472771	0.969504
TRAIL	Prospective memory result	Weighted median	5e-06	19	-0.00426508	0.00418241	0.307839	-0.0124626	0.00393244	0.95627
TRAIL	Reaction Time	Inverse variance weighted	5e-08	12	-0.00153505	0.000628295	0.0145579	-0.0027665	-0.000303589	0.2766				7.15678	0.786249
TRAIL	Reaction Time	Inverse variance weighted	5e-06	22	-0.00149277	0.000691595	0.0308932	-0.0028483	-0.000137244	0.337536				30.8125	0.0768361
TRAIL	Reaction Time	MR Egger	5e-08	12	-0.00516195	0.00201805	0.0284759	-0.00911733	-0.00120658	0.164711	0.00294045	0.00155478	0.0878837	3.58003	0.964311
TRAIL	Reaction Time	MR Egger	5e-06	22	-0.00224655	0.00133332	0.107544	-0.00485986	0.000366761	0.614539	0.000559845	0.000842378	0.513897	30.1467	0.0675114
TRAIL	Reaction Time	Weighted median	5e-08	12	-0.00176003	0.000845458	0.0373662	-0.00341712	-0.000102927	0.0971521
TRAIL	Reaction Time	Weighted median	5e-06	22	-0.00163487	0.000782962	0.0367933	-0.00316947	-0.000100259	0.659451
VEGF	Fluid intelligence score	Inverse variance weighted	5e-08	3	0.0435814	0.0505852	0.388938	-0.0555656	0.142728	0.861435				0.199205	0.905197
VEGF	Fluid intelligence score	Inverse variance weighted	5e-06	14	0.00060692	0.0378865	0.987219	-0.0736507	0.0748645	0.987219				28.585	0.00749261
VEGF	Fluid intelligence score	MR Egger	5e-08	3	-0.0563118	0.262432	0.865437	-0.570678	0.458055	0.932617	0.0124527	0.0321013	0.76442	0.0487238	0.825299
VEGF	Fluid intelligence score	MR Egger	5e-06	14	-0.11996	0.11854	0.331518	-0.352297	0.112378	0.896991	0.0155872	0.0145308	0.304504	26.0838	0.0104445
VEGF	Fluid intelligence score	Weighted median	5e-08	3	0.0540999	0.0583545	0.353879	-0.0602749	0.168475	0.731689
VEGF	Fluid intelligence score	Weighted median	5e-06	14	0.00662781	0.0360598	0.85417	-0.0640494	0.077305	0.972805
VEGF	Prospective memory result	Inverse variance weighted	5e-08	3	-0.00547076	0.0121425	0.652317	-0.0292701	0.0183286	0.983149				0.690624	0.707999
VEGF	Prospective memory result	Inverse variance weighted	5e-06	14	0.0119982	0.00637614	0.0598723	-0.000499042	0.0244954	0.845625				14.0553	0.369958
VEGF	Prospective memory result	MR Egger	5e-08	3	0.0350255	0.0629961	0.676958	-0.0884468	0.158498	0.917943	-0.00504842	0.00770608	0.630781	0.261439	0.609133
VEGF	Prospective memory result	MR Egger	5e-06	14	0.00154269	0.0206357	0.941639	-0.0389033	0.0419886	0.975085	0.00135196	0.00252995	0.602838	13.7286	0.318371
VEGF	Prospective memory result	Weighted median	5e-08	3	-0.000192626	0.0142503	0.989215	-0.0281232	0.027738	0.989215
VEGF	Prospective memory result	Weighted median	5e-06	14	0.0125597	0.00823486	0.127213	-0.00358063	0.0287	0.95627
VEGF	Reaction Time	Inverse variance weighted	5e-08	6	-0.00775602	0.00531712	0.144651	-0.0181776	0.00266554	0.443869				4.59639	0.467091
VEGF	Reaction Time	Inverse variance weighted	5e-06	16	-0.00489962	0.00274329	0.0740933	-0.0102765	0.000477231	0.337536				14.5834	0.481823
VEGF	Reaction Time	MR Egger	5e-08	6	-0.0109826	0.0254482	0.688301	-0.0608611	0.038896	0.813447	0.000446501	0.00343254	0.902783	4.57703	0.333511
VEGF	Reaction Time	MR Egger	5e-06	16	0.000297848	0.00733543	0.968185	-0.0140796	0.0146753	0.973309	-0.000881237	0.00115348	0.457563	13.9997	0.449734
VEGF	Reaction Time	Weighted median	5e-08	6	-0.0112125	0.00693641	0.105993	-0.0248079	0.00238289	0.196845
VEGF	Reaction Time	Weighted median	5e-06	16	-0.00393289	0.00382901	0.304359	-0.0114377	0.00357196	0.80349

## Sheet: Table S3
Supplementary table 3 Associations of genetically reliability to Cognitive performance and measures of brain atrophy on inflammatory markers
exposure	outcome	method	nsnp	b	se	poriginal	padjusted
Cortex thickness	beta-nerve growCortex thickness factor	Inverse variance weighted	6	1.01226	1.94727	0.603177	0.899282
Hippocampal colume	beta-nerve growth factor	Inverse variance weighted	4	-0.184028	0.249859	0.461409	0.926007
Cognitive performance	beta-nerve growth factor	Inverse variance weighted	181	-0.0055135	0.0983276	0.955284	0.984666
Cortical surface area	beta-nerve growth factor	Inverse variance weighted	121	-2.58235e-07	1.04472e-05	0.98028	0.992382
Cognitive performance	CTACK	Inverse variance weighted	182	-0.287434	0.0972078	0.00310742	0.127404
Cortex thickness	CTACK	Inverse variance weighted	6	2.4225	1.92568	0.208392	0.673489
Cortical surface area	CTACK	Inverse variance weighted	121	-1.25872e-05	1.01193e-05	0.213545	0.673489
Hippocampal colume	CTACK	Inverse variance weighted	4	0.185564	0.183442	0.311746	0.926007
Cortical surface area	Eotaxin	Inverse variance weighted	121	9.571e-06	7.22062e-06	0.185002	0.673489
Cortex thickness	Eotaxin	Inverse variance weighted	6	1.61227	1.27584	0.20634	0.673489
Cognitive performance	Eotaxin	Inverse variance weighted	182	0.0411726	0.0668115	0.53773	0.984666
Hippocampal colume	Eotaxin	Inverse variance weighted	4	0.0330348	0.142023	0.816071	0.926007
Cortex thickness	Fibroblast growCortex thickness factor basic	Inverse variance weighted	6	1.71032	1.32508	0.196797	0.673489
Cortical surface area	Fibroblast growth factor basic	Inverse variance weighted	121	-3.36774e-06	7.04693e-06	0.63272	0.909017
Cognitive performance	Fibroblast growth factor basic	Inverse variance weighted	182	-0.0137175	0.070039	0.844724	0.984666
Hippocampal colume	Fibroblast growth factor basic	Inverse variance weighted	4	-0.0109843	0.150145	0.94168	0.965691
Cortical surface area	Granulocyte-colony stimulating factor	Inverse variance weighted	121	-9.9594e-06	6.88622e-06	0.148099	0.673489
Cortex thickness	Granulocyte-colony stimulating factor	Inverse variance weighted	6	-1.86913	1.29364	0.148497	0.673489
Cognitive performance	Granulocyte-colony stimulating factor	Inverse variance weighted	182	-0.060507	0.0685918	0.377706	0.984666
Hippocampal colume	Granulocyte-colony stimulating factor	Inverse variance weighted	4	0.0450585	0.123047	0.714225	0.926007
Cortex thickness	GrowCortex thickness-regulated protein alpha	Inverse variance weighted	6	-1.05629	1.94815	0.587679	0.892486
Hippocampal colume	Growth-regulated protein alpha	Inverse variance weighted	4	-0.238042	0.186559	0.20197	0.926007
Cortical surface area	Growth-regulated protein alpha	Inverse variance weighted	121	6.78147e-06	1.08285e-05	0.531142	0.892486
Cognitive performance	Growth-regulated protein alpha	Inverse variance weighted	181	-0.0564984	0.0984172	0.56592	0.984666
Cortex thickness	Hepatocyte growCortex thickness factor	Inverse variance weighted	6	-0.97915	1.62586	0.547017	0.892486
Cognitive performance	Hepatocyte growth factor	Inverse variance weighted	182	-0.146606	0.0643682	0.02275	0.310917
Hippocampal colume	Hepatocyte growth factor	Inverse variance weighted	4	-0.133825	0.119744	0.263742	0.926007
Cortical surface area	Hepatocyte growth factor	Inverse variance weighted	121	-5.12375e-06	6.74617e-06	0.447551	0.869037
Cognitive performance	Interferon gamma	Inverse variance weighted	182	0.0623666	0.0673632	0.354536	0.984666
Cortex thickness	Interferon gamma	Inverse variance weighted	6	1.06386	1.36415	0.435464	0.869037
Cortical surface area	Interferon gamma	Inverse variance weighted	121	2.99434e-06	7.1699e-06	0.67622	0.909017
Hippocampal colume	Interferon gamma	Inverse variance weighted	4	-0.0420662	0.172194	0.807002	0.926007
Cognitive performance	Interferon gamma-induced protein 10	Inverse variance weighted	181	-0.159029	0.101239	0.116224	0.872488
Hippocampal colume	Interferon gamma-induced protein 10	Inverse variance weighted	4	-0.0627583	0.181769	0.729896	0.926007
Cortex thickness	Interferon gamma-induced protein 10	Inverse variance weighted	6	-0.749792	2.9759	0.801076	0.97385
Cortical surface area	Interferon gamma-induced protein 10	Inverse variance weighted	121	-2.38173e-06	1.09086e-05	0.827168	0.980099
Cortical surface area	Interleukin-10	Inverse variance weighted	121	5.37318e-06	6.98134e-06	0.441508	0.869037
Hippocampal colume	Interleukin-10	Inverse variance weighted	4	-0.081721	0.157493	0.603839	0.926007
Cortex thickness	Interleukin-10	Inverse variance weighted	6	-0.119756	1.62201	0.941144	0.989408
Cognitive performance	Interleukin-10	Inverse variance weighted	181	0.00134631	0.0700474	0.984666	0.984666
Cortex thickness	Interleukin-12p70	Inverse variance weighted	6	-1.1874	1.26813	0.349099	0.86267
Hippocampal colume	Interleukin-12p70	Inverse variance weighted	4	-0.0865294	0.185096	0.640154	0.926007
Cognitive performance	Interleukin-12p70	Inverse variance weighted	182	-0.0298119	0.0706006	0.672834	0.984666
Cortical surface area	Interleukin-12p70	Inverse variance weighted	121	-2.17159e-07	6.74909e-06	0.974332	0.992382
Cortex thickness	Interleukin-13	Inverse variance weighted	6	-2.87806	1.93967	0.137865	0.673489
Hippocampal colume	Interleukin-13	Inverse variance weighted	4	-0.285595	0.210146	0.174137	0.926007
Cortical surface area	Interleukin-13	Inverse variance weighted	121	-7.69953e-06	1.03222e-05	0.455714	0.869037
Cognitive performance	Interleukin-13	Inverse variance weighted	182	0.0025359	0.105348	0.980795	0.984666
Hippocampal colume	Interleukin-16	Inverse variance weighted	4	0.199251	0.20212	0.324228	0.926007
Cortical surface area	Interleukin-16	Inverse variance weighted	121	4.23078e-06	1.08114e-05	0.695557	0.91993
Cortex thickness	Interleukin-16	Inverse variance weighted	6	0.476109	1.95491	0.807583	0.97385
Cognitive performance	Interleukin-16	Inverse variance weighted	182	0.00316729	0.102943	0.975455	0.984666
Cortex thickness	Interleukin-17	Inverse variance weighted	6	2.96118	1.30966	0.0237579	0.588251
Cortical surface area	Interleukin-17	Inverse variance weighted	121	-5.6104e-06	6.96812e-06	0.420732	0.869037
Cognitive performance	Interleukin-17	Inverse variance weighted	182	-0.016256	0.0680999	0.811332	0.984666
Hippocampal colume	Interleukin-17	Inverse variance weighted	4	0.00817379	0.144575	0.954914	0.965691
Cortical surface area	Interleukin-18	Inverse variance weighted	121	-2.0869e-05	1.01144e-05	0.0390841	0.588251
Cortex thickness	Interleukin-18	Inverse variance weighted	6	-1.55811	2.20059	0.47892	0.879269
Cognitive performance	Interleukin-18	Inverse variance weighted	182	-0.0507219	0.108487	0.640116	0.984666
Hippocampal colume	Interleukin-18	Inverse variance weighted	4	-0.0483472	0.183033	0.791668	0.926007
Cortex thickness	Interleukin-1-beta	Inverse variance weighted	6	3.31369	1.52154	0.0294174	0.588251
Hippocampal colume	Interleukin-1-beta	Inverse variance weighted	4	0.226941	0.144986	0.117522	0.926007
Cortical surface area	Interleukin-1-beta	Inverse variance weighted	121	-5.1329e-06	8.03379e-06	0.522879	0.892486
Cognitive performance	Interleukin-1-beta	Inverse variance weighted	182	0.00399925	0.0823448	0.961264	0.984666
Hippocampal colume	Interleukin-1-receptor antagonist	Inverse variance weighted	4	-0.193798	0.183419	0.2907	0.926007
Cognitive performance	Interleukin-1-receptor antagonist	Inverse variance weighted	182	0.0458433	0.0977758	0.639169	0.984666
Cortical surface area	Interleukin-1-receptor antagonist	Inverse variance weighted	121	8.66599e-07	1.01453e-05	0.931928	0.989408
Cortex thickness	Interleukin-1-receptor antagonist	Inverse variance weighted	6	-0.189171	2.37041	0.936392	0.989408
Cognitive performance	Interleukin-2	Inverse variance weighted	182	0.0903777	0.0987185	0.359924	0.984666
Hippocampal colume	Interleukin-2	Inverse variance weighted	4	-0.162861	0.187373	0.38475	0.926007
Cortical surface area	Interleukin-2	Inverse variance weighted	121	4.39204e-06	1.05068e-05	0.675933	0.909017
Cortex thickness	Interleukin-2	Inverse variance weighted	6	0.228239	2.11982	0.914258	0.989408
Cognitive performance	Interleukin-2 receptor antagonist	Inverse variance weighted	182	-0.0761292	0.0960165	0.42785	0.984666
Hippocampal colume	Interleukin-2 receptor antagonist	Inverse variance weighted	4	-0.119449	0.18188	0.511346	0.926007
Cortical surface area	Interleukin-2 receptor antagonist	Inverse variance weighted	121	-5.58274e-06	1.00662e-05	0.579165	0.892486
Cortex thickness	Interleukin-2 receptor antagonist	Inverse variance weighted	6	-0.00329149	1.90848	0.998624	0.998624
Cortical surface area	Interleukin-4	Inverse variance weighted	121	-6.53621e-06	6.81511e-06	0.337521	0.86267
Cortex thickness	Interleukin-4	Inverse variance weighted	6	-0.708898	1.30764	0.587734	0.892486
Cognitive performance	Interleukin-4	Inverse variance weighted	182	0.0187956	0.0698304	0.787807	0.984666
Hippocampal colume	Interleukin-4	Inverse variance weighted	4	0.0290468	0.139429	0.834974	0.926007
Cortex thickness	Interleukin-5	Inverse variance weighted	6	-3.25815	1.98708	0.101075	0.673489
Cortical surface area	Interleukin-5	Inverse variance weighted	121	-6.89707e-06	1.0501e-05	0.51131	0.892486
Hippocampal colume	Interleukin-5	Inverse variance weighted	4	-0.103902	0.189857	0.584196	0.926007
Cognitive performance	Interleukin-5	Inverse variance weighted	181	-0.0321421	0.109791	0.769707	0.984666
Cortex thickness	Interleukin-6	Inverse variance weighted	6	2.29591	1.40221	0.101557	0.673489
Hippocampal colume	Interleukin-6	Inverse variance weighted	4	-0.0917983	0.120563	0.446411	0.926007
Cortical surface area	Interleukin-6	Inverse variance weighted	121	2.31096e-06	6.78491e-06	0.733403	0.937418
Cognitive performance	Interleukin-6	Inverse variance weighted	182	-0.00157472	0.0657996	0.980907	0.984666
Cortex thickness	Interleukin-7	Inverse variance weighted	6	-2.82669	1.977	0.152777	0.673489
Cognitive performance	Interleukin-7	Inverse variance weighted	182	-0.0752348	0.10455	0.471768	0.984666
Cortical surface area	Interleukin-7	Inverse variance weighted	121	4.57292e-06	1.04324e-05	0.661142	0.909017
Hippocampal colume	Interleukin-7	Inverse variance weighted	4	0.0340408	0.188885	0.85698	0.926007
Cortex thickness	Interleukin-8	Inverse variance weighted	6	1.13482	1.94317	0.559219	0.892486
Cognitive performance	Interleukin-8	Inverse variance weighted	182	-0.0302018	0.0979263	0.757768	0.984666
Cortical surface area	Interleukin-8	Inverse variance weighted	121	2.60293e-06	1.02494e-05	0.799527	0.97385
Hippocampal colume	Interleukin-8	Inverse variance weighted	4	-0.0383197	0.185476	0.836321	0.926007
Hippocampal colume	Interleukin-9	Inverse variance weighted	4	-0.306319	0.184115	0.0961651	0.926007
Cognitive performance	Interleukin-9	Inverse variance weighted	182	0.130859	0.0994999	0.188452	0.984666
Cortical surface area	Interleukin-9	Inverse variance weighted	121	8.08054e-06	1.01302e-05	0.425062	0.869037
Cortex thickness	Interleukin-9	Inverse variance weighted	6	0.22193	2.01585	0.912336	0.989408
Cortex thickness	Macrophage colony stimulating factor	Inverse variance weighted	6	7.32638	2.32862	0.00165393	0.135622
Hippocampal colume	Macrophage colony stimulating factor	Inverse variance weighted	4	0.582256	0.232332	0.012206	0.500444
Cortical surface area	Macrophage colony stimulating factor	Inverse variance weighted	120	-1.40555e-05	1.22929e-05	0.252882	0.768011
Cognitive performance	Macrophage colony stimulating factor	Inverse variance weighted	182	-0.0953145	0.130218	0.464191	0.984666
Cortex thickness	Macrophage inflammatory protein 1a	Inverse variance weighted	6	1.93875	1.94891	0.319839	0.86267
Hippocampal colume	Macrophage inflammatory protein 1a	Inverse variance weighted	4	-0.169432	0.186102	0.362599	0.926007
Cortical surface area	Macrophage inflammatory protein 1a	Inverse variance weighted	121	-8.10417e-06	1.0274e-05	0.430226	0.869037
Cognitive performance	Macrophage inflammatory protein 1a	Inverse variance weighted	182	-0.00363737	0.105838	0.972584	0.984666
Cortex thickness	Macrophage inflammatory protein 1b	Inverse variance weighted	6	0.89054	1.26813	0.482526	0.879269
Hippocampal colume	Macrophage inflammatory protein 1b	Inverse variance weighted	4	0.0857779	0.151539	0.571364	0.926007
Cognitive performance	Macrophage inflammatory protein 1b	Inverse variance weighted	182	0.0299629	0.0752307	0.690424	0.984666
Cortical surface area	Macrophage inflammatory protein 1b	Inverse variance weighted	121	-1.39099e-06	6.7473e-06	0.83667	0.980099
Cognitive performance	Macrophage Migration Inhibitory Factor	Inverse variance weighted	181	-0.248239	0.100739	0.013733	0.281526
Cortex thickness	Macrophage Migration Inhibitory Factor	Inverse variance weighted	6	4.43466	2.15946	0.0400142	0.588251
Hippocampal colume	Macrophage Migration Inhibitory Factor	Inverse variance weighted	4	0.15743	0.258762	0.542926	0.926007
Cortical surface area	Macrophage Migration Inhibitory Factor	Inverse variance weighted	121	3.41309e-06	1.03137e-05	0.740699	0.937418
Hippocampal colume	Monocyte chemoattractant protein-1	Inverse variance weighted	4	-0.200451	0.125362	0.109825	0.926007
Cortical surface area	Monocyte chemoattractant protein-1	Inverse variance weighted	121	9.74785e-06	6.95236e-06	0.160888	0.673489
Cognitive performance	Monocyte chemoattractant protein-1	Inverse variance weighted	182	0.0396297	0.0662288	0.549589	0.984666
Cortex thickness	Monocyte chemoattractant protein-1	Inverse variance weighted	6	0.560921	1.26813	0.658257	0.909017
Cortical surface area	Monocyte chemoattractant protein-3	Inverse variance weighted	115	-2.31655e-05	1.85229e-05	0.211066	0.673489
Hippocampal colume	Monocyte chemoattractant protein-3	Inverse variance weighted	4	0.168926	0.451191	0.708106	0.926007
Cognitive performance	Monocyte chemoattractant protein-3	Inverse variance weighted	179	-0.0511031	0.182823	0.779844	0.984666
Cortex thickness	Monocyte chemoattractant protein-3	Inverse variance weighted	6	0.52877	3.4815	0.879282	0.989408
Hippocampal colume	Monokine induced by gamma interferon	Inverse variance weighted	4	-0.283373	0.181769	0.119003	0.926007
Cortex thickness	Monokine induced by gamma interferon	Inverse variance weighted	6	2.11516	1.95858	0.280168	0.792199
Cognitive performance	Monokine induced by gamma interferon	Inverse variance weighted	181	-0.0890416	0.0959636	0.353475	0.984666
Cortical surface area	Monokine induced by gamma interferon	Inverse variance weighted	121	4.80328e-06	1.00427e-05	0.632449	0.909017
Cortex thickness	Platelet-derived growCortex thickness factor BB	Inverse variance weighted	6	-2.09947	1.26813	0.097811	0.673489
Cognitive performance	Platelet-derived growth factor BB	Inverse variance weighted	182	-0.0448409	0.0680902	0.510184	0.984666
Hippocampal colume	Platelet-derived growth factor BB	Inverse variance weighted	4	-0.0788104	0.119875	0.510901	0.926007
Cortical surface area	Platelet-derived growth factor BB	Inverse variance weighted	121	-3.8946e-06	6.96543e-06	0.576071	0.892486
Cortical surface area	RANTES	Inverse variance weighted	121	-1.66503e-05	1.15803e-05	0.150486	0.673489
Cortex thickness	RANTES	Inverse variance weighted	6	-3.3271	2.54806	0.191641	0.673489
Cognitive performance	RANTES	Inverse variance weighted	182	-0.0873324	0.104207	0.401994	0.984666
Hippocampal colume	RANTES	Inverse variance weighted	4	-0.0640922	0.188178	0.73341	0.926007
Cortex thickness	Stem cell factor	Inverse variance weighted	6	2.40157	1.26813	0.0582535	0.597098
Cognitive performance	Stem cell factor	Inverse variance weighted	182	-0.0791533	0.0665651	0.234396	0.984666
Cortical surface area	Stem cell factor	Inverse variance weighted	121	2.28651e-06	6.97566e-06	0.743075	0.937418
Hippocampal colume	Stem cell factor	Inverse variance weighted	4	-0.032961	0.119599	0.782857	0.926007
Cortex thickness	Stem cell growCortex thickness factor beta	Inverse variance weighted	6	-1.51219	1.90591	0.427532	0.869037
Cognitive performance	Stem cell growth factor beta	Inverse variance weighted	182	-0.146036	0.0958676	0.127681	0.872488
Hippocampal colume	Stem cell growth factor beta	Inverse variance weighted	4	0.24855	0.181154	0.170052	0.926007
Cortical surface area	Stem cell growth factor beta	Inverse variance weighted	121	1.12435e-05	1.03882e-05	0.279102	0.792199
Cognitive performance	Stromal-cell-derived factor 1 alpha	Inverse variance weighted	182	-0.113255	0.0688243	0.0998545	0.872488
Cortical surface area	Stromal-cell-derived factor 1 alpha	Inverse variance weighted	121	8.93743e-06	7.1262e-06	0.209783	0.673489
Cortex thickness	Stromal-cell-derived factor 1 alpha	Inverse variance weighted	6	-0.143358	1.3078	0.912712	0.989408
Hippocampal colume	Stromal-cell-derived factor 1 alpha	Inverse variance weighted	4	0.00530414	0.123314	0.965691	0.965691
Cortical surface area	TRAIL	Inverse variance weighted	121	1.44864e-05	7.39815e-06	0.0502165	0.588251
Cognitive performance	TRAIL	Inverse variance weighted	175	0.0417459	0.0663232	0.529066	0.984666
Hippocampal colume	TRAIL	Inverse variance weighted	4	0.0471184	0.138073	0.732911	0.926007
Cortex thickness	TRAIL	Inverse variance weighted	5	0.0565097	1.3435	0.96645	0.992382
Cortical surface area	Tumor necrosis factor alpha	Inverse variance weighted	121	1.62607e-05	1.03776e-05	0.117137	0.673489
Cognitive performance	Tumor necrosis factor alpha	Inverse variance weighted	182	0.111714	0.0991253	0.259743	0.984666
Cortex thickness	Tumor necrosis factor alpha	Inverse variance weighted	6	1.69537	1.9686	0.389126	0.869037
Hippocampal colume	Tumor necrosis factor alpha	Inverse variance weighted	4	-0.0710607	0.188024	0.70548	0.926007
Cortical surface area	Tumor necrosis factor beta	Inverse variance weighted	110	-3.12576e-05	1.54879e-05	0.043571	0.588251
Cognitive performance	Tumor necrosis factor beta	Inverse variance weighted	174	-0.157977	0.156809	0.31372	0.984666
Cortex thickness	Tumor necrosis factor beta	Inverse variance weighted	6	4.01737	4.36324	0.357191	0.86267
Hippocampal colume	Tumor necrosis factor beta	Inverse variance weighted	4	0.292601	0.364149	0.421674	0.926007
Cortex thickness	Vascular endoCortex thicknesselial growCortex thickness factor	Inverse variance weighted	6	0.215946	1.37764	0.875441	0.989408
Cortical surface area	Vascular endothelial growth factor	Inverse variance weighted	121	6.69736e-06	7.28155e-06	0.357692	0.86267
Hippocampal colume	Vascular endothelial growth factor	Inverse variance weighted	4	-0.0350558	0.196279	0.85825	0.926007
Cognitive performance	Vascular endothelial growth factor	Inverse variance weighted	182	0.00489852	0.0748408	0.947814	0.984666
